# Supplementary material for: Illness and treatment beliefs in Kathmandu valley Nepalis under hypertensive care
Source: PLOS Glob Public Health. 2025 Jun 12;5(6):e0004270. doi: 10.1371/journal.pgph.0004270 (PMC12161525; doi:10.1371/journal.pgph.0004270)
Supplement: S1 Dataset — (XLSX) [file pgph.0004270.s003.xlsx]

## Sheet: Database1
Subject number across all interviewers	Subject by interviewer	1.Site of interview 1. NAMS 2. Gangalal 3. Lalitpur heart clinic	2. Gender 1. Male 2. Female	3. Age	4. First Language: 1. Nepali 2. Newari 3. Maithili 4. Others 12. Nepali + Newari 14. Nepali + Other 34. Maithili + Other	4.1. If Q4 is 4 then type the answer here	Q5. Do you have any of these other medical problems? (review list, check all that apply) 1. Heart disease 2. Diabetes 3. Kidney disease 4. Stroke or paralysis If none please type 0	5.1 Q5 other	6. Do you take doctor-prescribed medications every day other than your hypertensive medications? 1. Yes 2. No	6.1. If 6 is Yes - How many different medications do you take every day ? If answer to 6 is NO type 0	7. What specific activities are you doing now for your health other than medication? (check all that apply) 1. Cleanliness 2. Avoid salty foods 3. Avoid oily foods 4. Avoid other specific foods which are ______________________________ 5. Include particular foods which are___________________________ 6. Timing my meals/eating 7. Exercise other than Yoga 8. Adequate rest and sleep 9. Rest and sleep …	7.1. If answer to 7 is 4 please write down the answer	7.2. If answer to 7 is 5. please write down the answer	8. Where do you find information about how to keep healthy? (check all that apply) 1. No source used 2. TV 3. Radio 4. Newspaper 5. Internet 6. Facebook and other social media 7. Family and friends 8. Western medical doctor 9. Ayurvedic doctor 10. Other hospital or clinic staff (not a doctor) 11. Medical post 12. Visiting volunteer or other home assistance persons 13. Medical reports, literature	9. Where do you go to get your blood pressure measured? (check all that apply) 1. Name the specific places (Write down the names) 2. I can measure it at home 3. I don’t have my blood pressure measured	9.1 If answer to Question 9 is 1. Please list down the names mentioned	10. What instructions have you been given by your doctor about taking your hypertension meds (check all that apply) 1. Take the medicine every day 2. Take the medicine when I have symptoms 3. It would be harmful to my health to stop medication 4. I was given no verbal instructions 5. I was given no written instructions 6. Once I start taking hypertension medicine, stopping it will cause problems	11. What instructions have you been given while purchasing hypertension meds from pharmacy? (check all that apply) 1. Take the medicine every day 2. Take the medicine when I have symptoms 3. Once I start taking my medicine, stopping it will cause problems 4. I was given no verbal instructions 5. I was given no written instructions	12. What happens at a medical visit for your hypertension? (check all that apply) 1. My blood pressure is taken 2. I find out what my blood pressure measurement is 3. I find out if my blood pressure is in the normal range or not 4. My doctor asks me if I am taking my medication every day 5. My doctor asks me if I believe there are side effects from my medication 6. We talk about my concerns about…	13.Ever skipped meds? 1=Y 2=N	14. What happened to cause you to skip your medicine (check all that apply) 1. I never missed my medication 2. I stopped 1-2 days because I forgot or ran out of meds by accident 3. I stopped because I couldn’t afford it. 4. I stopped because I could not get meds for reasons other than money. 5. I stopped because my blood pressure wasn’t high and I didn’t need it 6. I stopped because I was using a…	15. How do you help yourself to remember when to take your medicine? (check all that apply) 1. I just remember with no reminder 2. With a meal 3. Same time every day 4. My family member reminds me 5. When I wake up 6. When I go to sleep 7. When my blood pressure is high 8. Other 9. Not prescribed meds	15.1 Q15 other	16. Are there other specific things for your health that you do regularly every day? 1. Yes 2. No	17. What do you do? (check all that apply) 1. I don’t have other regular daily health activities 2. I eat particular foods 3. Take medication for other conditions 4. Exercise 5. Meditate, do yoga 6. Other	17. Q17 other	18. How can you tell when your blood pressure is high? (check all that apply) 1. Headache 2. Dizziness or fainting 3. Ear pain 4. Tinnitus 5. Blurred vision, flashes of light 6. Slurred speech, numb tongue 7. Tingling sensations in arms and legs 8. Body pain or aching 9. Gastritis, nausea 10. Feel hot, fever 11. Sweating 12. Shivering 13. Fatigue, lethargy, heaviness 14. Paralysis 15. Shortness o…	19. I can tell when my blood pressure is high. 1: Disagree completely 2: Disagree somewhat 3: Don’t agree or disagree 4: Agree somewhat 5: Agee completely	20. When my blood pressure is high, it causes symptoms. 1: Disagree completely 2: Disagree somewhat 3: Don’t agree or disagree 4: Agree somewhat 5: Agee completely	21. Hypertension is a serious disease. Likert scale	22. My illness makes me upset, angry, scared or depressed. Likert scale	23. I expect that hypertensive medication will change or stop my symptoms. Likert scale	24. I will have hypertension for my whole life. Likert scale	25. My hypertension comes and goes. Likert scale	26. My hypertension can be cured and then I can stop taking treatment. Likert scale	27. My hypertension is caused by a family history of hypertension or other disease. Likert scale	28. My hypertension is caused by an imbalance I was born with. Likert scale	29. My hypertension is due to money, work, or family stresses. Likert scale	30. My hypertension is due to my diet, lack of exercise, smoking, or drinking alcohol. Likert scale	31. Visiting the clinic or doctor every 3-6 months is necessary to manage my hypertension. Likert scale	32. I think that balancing the different forces (doshas or sheaths) in my body is the most important thing I can do for my health. Likert scale	33. I think that my health reflects the type of person I am and my type of body. Likert scale	34. I think that following the recommendations of my western medical doctor is the most important thing I can do for my health. Likert scale	35. Once the medication has worked, I can stop it and use natural remedies or diet and exercise to control my hypertension. Likert scale	36. I will have to take medication for the rest of my life. Likert scale	37. I only take medication when I think my blood pressure is high. Likert scale	38. I am concerned that the medication will affect my body’s ability to maintain balance and/or control blood pressure on its own. Likert scale	39. I take medication to prevent future health problems like heart disease, stroke or kidney disease which are caused by hypertension. Likert scale	40. I am concerned about the side-effects of medication at the present time. Likert scale
1	D1	3	1	72	1		5	BPH	1	1	2,3,4,5	Non veg	cow milk	8,10,11	1,2	Pharmacy	1,3,6	3	1,2	2	1	1,2		1	2,5		1,2,5,21	2	1	5	4	5	3	4	3	2	1	5	5	4	3	4	5	5	5	2	2	5	2
2	D2	3	1	70	1		5	Ayurvedic meds for Piles	1	1	1,3,6			4,6,8	1	Pharmacy	1,3	1,3	1,2,3	2	1	1		2			1,2,19	5	5	5	4	5	3	5	3	1	1	1	5	5	4	5	5	5	5	2	3	5	3
3	D3	3	2	37	1		0		2	0		sweets		5,6	1	Pharmacy	6	4,5	1,2,3	1	5	1		1	4		1,8	4	5	5	4	5	4	5	4	1	1	3	5	5	4	5	5	5	5	1	5	5	4
4	D4	3	2	70	2		5	Osteoarthritis meds	1	1	2,7			1	1	Pharmacy	1,3	1	1,2,3	1	5	1,2		1	4		23	3	3	4	4	4	2	3	3	1	1	1	4	3	3	3	5	5	4	2	2	5	1
5	D5	3	1	63	1		2		1	3	2,3,4	sweets		2,7	1	Pharmacy	1,6	4,5	2,3	1	5	1		2	1		8	5	3	5	4	5	5	4	3	5	5	5	2	5	4	3	5	5	5	2	5	5	5
6	D6	3	2	59	2		2		1	2	2,3,4,5,7,11	sweets	roti	2,3,8	1	pharmacy	1,3	4	1,2,4	2	1	1,3		1	4		1,2,5,19	5	5	5	4	5	5	4	4	5	1	5	4	5	5	3	5	4	4	1	5	5	5
7	D7	3	2	62	2		0		2	0	1,7			1	1	Clinic	1,3,6	1	1,2,4	1	2	4		1	4		1,11,19,22	3	5	5	4	5	4	3	1	1	3	5	3	5	1	3	5	2	5	3	5	5	4
8	D8	3	2	47	1		0		2	0	1,2,3			5,6,8,10	1,2	Healthpost	1,6	4,5	1,2,5,6	2	1	4,5		2	1		1,2,9,19,21	5	5	5	5	5	5	1	1	1	1	5	2	5	5	4	5	1	5	2	2	5	1
9	D9	3	2	47	1		0		2	0	2,3			2,5,6,13	1	Clinic	1,6	4,5	1,2,3,5	2	1	1,4		2	1		1,2,5,7,15,20	5	5	5	5	5	5	1	1	1	1	5	4	5	5	5	5	1	5	1	1	5	1
10	D10	2	1	67	1		1		2	0	2,3,4,7	sour items		5,9	1,2	clinic	1,6	1	1,6	2	1	6,8	Visible sight	1	2,4		1,2,5,19	5	5	5	4	5	2	5	2	5	1	1	4	5	5	2	5	4	5	1	1	5	4
11	D11	2	1	53	1		0		2	0	1,2,3,4,7,12	alcohol items		2,5	1	Pharmacy	1	4,5	1,2	2	1	1		1	4		2,22	5	5	5	1	5	5	1	1	3	3	5	5	5	1	5	5	3	5	1	3	5	1
12	D12	2	2	52	1		5	hypothyroid	1	1	2,3			5	1	Pharmacy	1	4,5	1,2	2	1	1,3		2	1		1,7,15,16,19,22	5	5	5	5	5	5	4	4	5	1	5	5	5	5	5	5	1	5	1	5	5	1
13	D13	3	2	41	1		0		2	0	2,3,8			10	2		1,6	4,5	1,2,6	2	1	1,2		2	1		1,22	5	5	5	2	5	3	3	1	5	1	1	5	5	1	4	5	5	5	1	1	5	2
14	D14	3	2	43	1		0		2	0	2,3,4,7	sweets		6	1	Clinic	1	1	1,2	2	1	1,8	Visible sight	1	4		1,2,15,22	5	5	5	2	5	5	3	1	5	1	4	4	5	3	3	5	2	5	1	2	5	3
15	D15	3	2	51	1		2		1	1	1,2,3,4,7	sweets		7	1	Pharmacy	1,6	1	1,2,6	1	2	1		2	1		1,5,17,22	5	5	3	3	2	4	4	5	1	1	3	4	5	4	4	4	4	3	3	4	5	2
16	D16	2	1	58	1		2,5	Hypercholesterolemia	1	4	1,2,3			2,3,6,7	2		1,6	4,5	1,2,6	2	1	1,6		1	3,4,6		1,22	5	5	5	2	5	5	4	1	5	1	4	2	5	5	4	5	2	5	1	2	5	5
17	D17	2	2	58	1		5	Hypothyoid	1	1	3			1	1	pharmacy	1,6	4,5	1,2,6	1	2	1		2	1		2,7,19	5	5	5	1	5	5	4	1	2	2	4	4	5	3	3	4	2	5	2	4	5	1
18	D18	2	1	69	1		1		1	2	3			2	1	pharmacy	1	4,5	1,2,6	2	1	1		1	2		23	1	2	3	2	3	3	3	2	2	2	4	3	5	3	3	5	3	2	2	2	5	1
19	D19	2	1	44	1		5	Hypercholesterlemia	1	1	2,4,7	red meat		5	1	pharmacy	2,	1	1,2,3	2	1	1,6		1	4		22	4	4	4	1	5	5	3	3	1	1	5	5	5	3	3	5	3	5	1	1	5	1
20	D20	2	1	56	4	Bajjika	1,2		1	1	7			8,10	1	pharmacy	1,6	5	1,2,6	1	2	1,3		1	4		1,22	5	5	5	5	5	5	1	5	1	1	4	5	5	2	5	5	2	5	1	1	5	1
21	D21	2	1	53	2		0		2	0	7			5,10	1	School Health clinic	1,3,6	1	1,2,3,6	1	2	1,2		1	4		1,2,5	5	5	5	5	5	4	1	1	1	1	5	4	5	2	5	5	1	5	1	5	5	5
22	D22	2	2	36	1		0		2	0	1			5	1	Healthpost	1	1	1,2	2	1	1,3		2	1		1,7,11	5	5	1	4	5	2	4	3	5	1	1	4	5	5	5	5	5	3	1	1	5	1
23	D23	3	1	54	2		2		1	1	2,3,4,11	red meat		1	2		4	4	1,3	2	1	1,3		1	4		2	3	2	5	1	5	2	3	4	4	1	1	4	5	3	3	5	4	4	1	1	5	1
24	D24	3	2	51	2		2		1	1	7			2	1	pharmacy	1	4,5	1,2,3	1	2	1,2		2	1		2,5,21	3	5	5	1	3	5	3	1	1	1	1	5	5	5	5	5	1	5	1	1	5	1
25	D25	3	1	72	2		5	Hyperchlesterol, BPH	1	2	2,3,4,7,11	alcohol		7,10	1,2	clinic	1	1	1,2,3	2	1	2		1	4,5		2,22	5	5	5	5	5	3	4	5	5	1	4	5	5	4	4	5	5	3	2	5	5	2
26	D26	3	2	52	1		0		2	0	2,3,12			8	3		1	4,5	1	2	1	1		2	1		19,21,22	4	5	5	1	5	3	5	4	1	1	1	4	5	1	3	5	5	3	4	3	5	1
27	D27	3	2	74	4	Magar	1,2,5	Hypercholesterol	1	5	4,11	sweets,potato		2	1	Heart clinic	1,3	1	1,2	2	1	1,2		1	4		1,2,5,19,21	5	5	4	1	5	5	1	2	1	1	4	5	5	3	4	5	1	5	2	1	5	4
28	D28	3	1	52	2		2		1	2	1,4,7	sweets		8,10	2		1,3	1	1,2,4,6	2	1	1,2		2	1		11	5	5	5	4	5	5	2	1	5	5	1	5	5	3	4	5	4	5	1	1	5	1
29	D29	3	2	69	2		0		2	0	2,3,7			5,8	1	Community Building	1	1	1,2,3	2	1	3,5		2	1		23	3	3	5	1	5	5	2	1	4	1	1	5	5	3	2	5	1	5	1	1	5	1
30	D30	3	2	53	2		5	osteoarthritis	1	1	1,2,3,5		lemon water	2,8	1,2	Pharmacy	6	4,5	1,2,3,6	2	1	1,5,6		2	1		1,2,19,21	4	5	5	2	5	4	4	4	5	1	5	4	5	2	4	5	4	4	1	1	5	1
31	D31	3	1	32	2		0		2	0	2,3,4,5,7	Red meat	lemon water	5,6,8,10	2		1	1	1,2,3	1	2	1,3		1	6	Healthy diet	23	4	1	1	4	4	1	5	5	5	4	4	4	5	4	4	5	5	1	2	5	5	5
32	D32	3	1	55	1		0		2	0	2,3,7			6,10	1	Pharmacy	1,3	4,5	1,2	2	1	2,8	Visible sight	2	1		2,16,19,22	5	5	5	4	5	2	5	4	5	1	3	1	5	3	5	5	5	2	5	1	5	1
33	D33	3	1	59	1		2,5	Prostatomegaly	1	4	1,2,3,11			6,8,13	2		1,3	1	1,2,3,6	2	1	8	Date on box, box meds once taken	1	5,6	Vegetarian	23	5	4	1	1	5	2	1	5	1	1	1	4	5	5	5	5	3	2	2	1	5	1
34	D34	2	2	50	1		5	hypercholesterol	1	1	2,3			10	1	Hospital	1	1	1,2,3	2	1	1		2	1		1,22	5	5	5	5	5	4	4	2	5	1	5	5	4	2	3	5	2	5	2	1	5	1
35	D35	2	1	75	1		1		1	2	2,3,4,11	nonveg items		7	1	healthpost	1,6	1	1,2	2	1	2,5		2	1		2,4,5,7,19	5	5	5	1	4	3	5	1	1	3	2	5	5	5	3	5	4	5	1	1	5	1
36	D36	2	2	61	1		0		2	0	1,2,3,4	Red meats		8,10	1	healthpost	1,6	1	1,2,3	1	2	1		1	6	Avoid red meat	2,4,22	5	5	5	1	5	3	5	5	5	1	4	5	5	5	3	5	2	1	4	1	5	4
37	D37	2	2	59	1		5	Osteoarthritis	1	2	1,8			7,8,10	2		1,3	1	1,2	2	1	1,3		1	6	Simple diet	1,2,5,7,16,19,22	5	5	5	4	5	5	4	1	1	5	1	2	5	1	4	5	1	5	1	1	5	1
38	D38	2	2	56	1		2		1	2	1,6			2,6,8,10	1	Hospital	1,6	1	1,2,6	2	1	2,5		1	4		1,2,5,7,18,19,22	5	5	5	2	5	5	1	1	1	1	4	5	5	4	5	5	1	5	1	4	5	1
39	D39	2	1	54	1		2		1	3	2,3			6,7,8	2		1,3	1	1,2,4,6	1	2	2		1	4,6	Avoid alcohol	23	4	2	5	1	2	4	4	1	1	4	5	5	5	4	4	5	5	4	4	4	5	1
40	D40	2	2	53	1		0		2	0	1,8			2,6,8	1	Pharmacy	2	1	1,2,3	1	2	1		1	4		7,18	2	4	5	2	4	3	5	1	1	1	4	1	5	1	3	3	5	4	2	1	5	1
41	D41	2	2	53	1		0		2	0	1,2,7			5,8	1	Pharmacy	1,6	1	1,3,4,5	1	2	1,2		1			2	2	2	5	1	5	5	3	4	1	1	3	5	2	1	3	5	5	3	2	1	5	5
42	D42	2	1	56	1		0		2	0	3,4,7	alcohol		2,3,5,10	1	Pharmacy	1,6	1	1,4,5,6	1	2	1,2		1	6	Daily warm water in am	1,13,22	5	5	5	4	5	3	2	5	1	1	4	1	5	1	4	5	5	2	5	4	5	4
43	D43	2	1	44	1		0		2	0	1			8	2		1	1	1,3,5	2	1	1,2		1	4		1,2,5,19,21	5	5	5	1	5	2	5	4	1	1	2	5	5	4	3	5	5	2	2	1	5	4
44	D44	2	1	49	1		1,5	Hypercholesterol	1	2	1,2,3			6,8	2		1	1	1,2,3	1	2	2		1	4		1,2,22	5	5	5	1	5	3	4	5	5	5	5	5	5	5	5	5	5	1	5	1	5	1
45	D45	2	2	70	2		0		2	0	1,7			2,7,8	1	clinic	1,3	1	1,2,3,6	2	1	1,2		1	4		2,5,19,20	5	5	5	5	4	5	2	1	1	1	5	5	2	3	5	5	1	5	1	1	5	4
46	D46	3	1	78	2		5	Hypercholesterol,COPD	1	2	1,7			8	2		1	1	1,2,3,4,6	1	2	6		2	1		13	1	1	1	1	3	3	3	2	2	1	1	2	3	2	3	5	5	3	2	4	5	4
47	D47	3	1	52	2		0		2	0	1,2,3,7,11			5,6,13	2		1	1	1,2,3	1	2	1,2		1	4,5		23	4	2	5	2	4	4	3	5	4	4	2	2	5	5	5	5	2	4	1	1	5	2
48	D48	3	2	59	2		2		1	2	1,2,3,5		Lemon water	8	1	Pharmacy/Lab	1,3	1	1,2,3,6	1	2	1		1	4		1,2,7,22	5	5	5	1	4	2	5	3	1	5	4	4	2	2	4	5	4	4	2	1	5	1
49	D49	3	1	60	2		5	Hypercholesterol, Hypothyroid	1	2	1,2,3,7,8,11			2,5,6,8,10,11	2		1,3	4,5	1,2,3,5,6	2	1	8	Visible sight	1	4		23	5	1	2	1	5	4	3	5	1	1	1	1	5	2	5	5	5	4	1	1	5	5
50	D50	2	1	63	1		0		2	0	1,2,3,6,7			4,7	2		1,6	1	1,2,6	1	2	6,8	Count from date started	1	4		2,6,22	2	5	1	2	5	3	4	2	4	2	1	4	5	2	4	5	1	5	2	2	5	2
51	D51	2	1	57	1		0		2	0	1,2,3			5,8	1	pharmacy	1,3	4,5	1,2,4	1	6	1,6		1	6	Healthy diet	5,22	1	2	4	1	3	5	2	5	1	3	5	1	3	3	4	4	5	2	4	2	5	2
52	D52	2	1	65	1		2,5	Hypothyroid	1	5	2,3,4	Red meat		5,8	1	pharmacy	1	1	1,2	2	1	1,3,6		1	4		2,7,22	5	5	5	4	5	5	1	1	1	5	2	5	5	1	4	5	1	5	1	1	5	1
53	D53	2	1	39	1		0		2	0	1,7			2,5,6,8	1,2	pharmacy	1,6	1	1,2	1	2	1,6		1	4		1,2,5,19	5	5	5	4	5	4	5	4	1	1	5	5	5	4	2	5	4	5	1	5	5	1
54	D54	2	1	67	1		2		2	0	1,7			5,6,8	2		1,3	1	1,2,4	1	2	2,4		1	4		1,11,19,22	5	5	5	4	5	5	1	1	5	1	5	5	5	3	5	5	1	5	1	2	5	2
55	D55	2	2	56	1		5	hypercholesterol	2	0	1,2,7			5,6	1	pharmacy	1,3	1	1,2,5	1	3	6		2	1		1,5,17,19,22	5	5	5	1	5	5	1	1	5	1	1	4	5	5	5	5	1	5	1	1	5	1
56	D56	2	1	59	2		0		2	0	1,8			7,8	2		1	1	1,6	1	2	2,3		1	4		1	5	5	5	1	5	5	1	3	1	4	5	5	5	3	5	5	2	5	1	1	5	1
57	D57	2	2	71	1		5	COPD	1	2	1,9			8	`	pharmacy	1,3	4	1	1	2	2,3		2	1		1,7,11,17,19	3	5	3	3	4	5	2	2	1	1	1	1	4	4	3	1	4	4	5	1	3	5
58	D58	2	2	57	1		2,3		1	7	1,4,7,9	Non vegs		2,8	1	Hospital	1,3	1	1,3	2	1	1,2,3		1	3,6		1,2,7,13,16,19,21,22	5	5	5	2	5	5	1	1	1	3	1	4	5	3	4	5	1	5	1	1	5	1
59	D59	2	2	49	1		0		2	0	1,4,7,11	Junk food, sweets		5,8,10	1,2	pharmacy	1	3	1,2,6	1	2	3,8	Calendar chart	1	6	Avoid junk food	1,19,21,22	5	5	5	4	4	4	4	2	4	1	1	4	5	3	2	4	2	5	1	1	5	4
60	D60	2	1	59	1		0		2	0	1			6,8	2		1	1	1,2,5,6	2	1	2		2	1		1	5	5	5	1	5	5	1	1	5	1	1	5	5	1	4	5	1	5	1	1	5	1
61	D61	3	2	76	2		2		1	3	1,5,11		plenty of warm water	2,7,8	1	Health post	1,3	1	1,2,6	2	1	2,5		2	1		2,4,19	2	4	2	2	4	2	5	1	1	1	1	4	5	3	4	5	4	2	4	4	4	4
62	D62	3	1	62	2		0		2	0	2,3			5,8	1	Pharmacy	1,3	3	1,2,4	1	2	3		2	1		1,5,19	5	5	4	5	5	5	1	2	1	1	4	5	5	4	3	5	3	5	1	2	5	3
63	D63	3	2	40	1		0		2	0	1,7,10			5,6,7,13	1	Pharmacy	1	4,5	1	2	1	2		1	5		1,2,5,7,11,16,17,19	5	5	5	2	5	5	1	1	5	5	4	4	5	4	5	5	1	5	1	2	5	1
64	D64	2	2	62	4	Gurung	5	Hypothyroid	2	0	8			5,6,8	2		1	4	1	1	2	3		2	1		1,5,11,22	5	5	5	2	5	5	1	1	3	1	4	5	5	3	3	5	1	5	2	2	5	1
65	D65	2	1	41	1		0		2	0	1,8			8	1	Pharmacy	1	5	1	1	2	5		2	1		1,22	5	5	5	1	5	3	4	5	2	1	5	5	5	3	4	4	5	1	1	1	5	4
66	D66	2	2	35	1		0		2	0	2,3			6,8	1	Pharmacy	1,3	4,5	1,2,3,6	1	2	6		2	1		1,11,13,19	5	5	5	5	5	5	4	3	5	1	1	4	5	5	5	5	2	5	1	1	5	1
67	D67	2	1	60	4	Hindi	5	Hypercholesterol	1	2	2,4	Red meat		6,8	1	Pharmacy	1	5	1,4	1	2	1		2	1		1,2,19	5	5	5	5	4	5	1	1	5	1	5	5	5	4	3	4	1	5	1	1	4	5
68	D68	2	1	73	3		1		1	1	4,10	Meat		2,7	1	Pharmacy	1,3	5	1,2,5	2	1	1		2	1		1,2,4,5,19	5	5	2	4	5	5	1	1	2	1	5	1	5	4	5	4	4	5	1	4	5	4
69	D69	2	2	76	1		0		2	0	1,8			7,8	1	Pharmacy	1,3	4	1,2,3,6	1	2	6		2	1		1,12,19	5	5	5	1	5	5	1	1	1	2	1	4	5	4	4	5	3	5	1	1	5	4
70	D70	2	2	57	1		0		1	1	1,8			2,8	1	Healthpost	1,6	5	1,2	1	2	6		2	1		7,9,19	5	5	5	1	5	3	3	4	1	5	1	5	4	3	3	5	3	3	1	4	5	1
71	D71	2	2	57	1		2		1	2	1,4	sweets		2,5,6,10	1	Pharnacy	1,3,6	1	1,2,3	1	2	3		2	1		1,7,11,22	5	5	5	1	5	2	4	1	1	1	5	5	5	1	4	5	5	4	1	3	5	1
72	D72	2	1	42	1		0		2	0	1,7			8	2		1	5	1,3	1	2	3		1	4		1	5	5	5	4	5	5	2	1	1	1	1	5	5	4	4	5	3	4	1	1	5	1
73	D73	2	2	52	1		0		1	1	1,6,9			2,5,8	1	Pharmacy	1	4,5	1,2,4,6	1	2	1,6		2	1		1	3	4	4	1	5	2	5	5	1	1	1	4	5	4	3	5	2	3	1	1	5	1
74	D74	3	2	49	1		5	Hypothyroid,Anemia	1	2	2,3,7			5,6,8	2		1	1	1,2,3	1	2	3		2	1		1	4	4	4	1	4	3	3	3	1	1	1	5	5	3	5	5	5	3	1	1	5	2
75	D75	2	2	70	1		5	Hypercholesterol	1	3	1,3,4	Ghee,Meat		3,8	1	Pharmacy	1,3	3	1,2,3	1	2	2,3,6		1	6	Vegetarian	1,5,19,21	4	4	3	4	5	3	2	3	1	1	5	3	5	3	4	5	3	4	2	1	5	1
76	D76	2	2	53	1		1		2	0	1,7			7,8	1	Hospital	1,6	5	1,3	2	1	2,4		1	4		2,5,7,17,19,21,22	5	5	5	4	4	5	1	4	1	1	2	2	5	3	4	4	5	4	1	5	5	5
77	D77	2	1	41	4	Kirat	0		2	0	1,5		Lemon water	3,10	1	Pharmacy	1,3	5	1,3,5,6	2	1	8	Date on strip	1	4		19,21	5	5	5	1	5	5	1	1	1	1	1	5	5	5	5	5	4	5	1	4	5	1
78	D78	2	1	62	1		0		2	0	3,4,5,7	curd, red meat,alcohol	methi	3,5,6,8,10	1,2	Hospital	1,3	5	1,2,3,4,6	2	1	3,5		1	6	Avoid alcohol	18,19	5	4	5	1	5	3	4	4	2	1	1	5	5	5	5	4	5	4	1	1	5	4
79	D79	2	1	71	1		2		1	2	1,11			8,10	1	Hospital	1,3	1	1,2,3,6	2	1	2,5		1	5		23	5	3	5	1	5	5	1	1	1	1	2	4	5	4	4	5	1	5	1	1	5	1
80	D80	2	1	59	1		0		2	0	3,4,7	Red meat		1	1	Clinic	1,3	4,5	1,3	1	2	4		2	1		19	3	2	5	1	5	4	1	2	1	1	5	5	5	3	5	4	2	5	1	4	3	5
81	D81	2	1	51	1		0		2	0	1,2,3,4,7	Red meat		2,8	1	Pharmacy	1,3	5	1,2,3,5,6	2	1	2,3		2	1		1	5	5	5	1	5	2	4	5	1	1	5	5	5	3	4	4	5	2	1	1	5	1
82	D82	2	2	70	1		1,2		1	1	1,3,4	Sour		2,3,8	1	Hospital	1,3	5	1,2	2	1	6		2	1		22	5	5	5	4	4	5	1	3	1	1	1	1	5	4	4	5	1	5	1	1	5	2
83	D83	2	2	59	1		5	Osteoarrthritis	1	3	1			7,8,10	2		1,3	5	1,2,3,4,5,6	2	1	2,6		2	1		1,5,7,10,11,15,17,19	5	5	5	4	5	5	1	1	1	1	1	2	5	3	4	5	1	5	1	1	5	1
84	D84	2	2	72	1		5	Osteoarrthritis	2	0	1,3,4	curd		2,9	2		1,3	5	1,2,3,6	1	2	2,6		1	2		1,2,5,7,15,19,22	5	5	5	1	5	5	1	1	1	1	1	1	5	3	4	5	1	5	1	1	5	1
85	D85	2	1	67	1		3		2	0	2,3,4,5,7,8,9	ginger, meat	Local herb,Khursani phol	2,8	1	Hospital	1,3	5	1,2,3	2	1	3		1	6	Vegetarian items	1,2,4,5,18,22	5	5	5	3	1	2	4	5	1	2	5	5	5	3	4	5	5	2	1	1	5	1
86	D86	2	1	72	1		2,5	Hyperuricemia	2	0	4	Smoking		7,10	1,2	District Hopital	1,3	5	1,3,4	2	1	2		2	1		1,2,7,12,19,21	5	5	5	4	5	5	1	1	1	1	1	4	4	1	4	5	1	5	1	1	3	4
87	D87	2	1	60	1		0		2	0	1,6,8			2,4,7,8	2		1,3	5	1,2,3,5,6	2	1	2,8	place by pillow	1	4		23	3	2	5	4	3	4	3	3	1	1	2	3	4	4	5	5	5	4	3	3	5	3
88	D88	2	1	56	1		5	Osteoarthritis	2	0	1			8	1	Pharmacy	1,3	5	1,2,3	1	2	3,6		2	1		1,2,16,20	5	4	5	5	5	5	1	1	1	3	2	4	5	3	4	5	1	5	1	2	5	2
89	D89	3	2	70	1		0		1	2	1,3,5,7		Lemon water	7,8	1	Clinic	1,3	5	1,2,4,5,6	2	1	2		2	1		23	2	2	2	1	3	5	1	1	1	1	4	4	4	3	4	5	2	5	1	1	5	1
90	D90	3	2	64	1		0		2	0	1,2,3,6,7,9,11			2,8,10	2		1,3	5	1,3,5,6	1	2	2		1	4		16,19	5	5	5	1	5	5	1	1	1	2	5	1	5	4	3	5	4	5	1	1	5	4
91	D91	2	2	45	2		0		2	0	1,4,10	non veg		11,12	1	Community Hospital	1	1	1,2,4,5,6	2	1	3,6		2	1		2	5	5	4	1	5	2	1	4	1	1	5	4	5	3	5	4	3	4	1	3	5	1
92	D92	2	1	70	1		0		2	0	1,4,8	alcohol		11,12	1	Healthpost	1,3	1	1,2	1	2	3,6		1	6		1,2,19,22	5	5	2	1	5	5	2	1	1	1	2	5	5	3	4	5	1	5	1	1	5	1
93	D93	2	2	73	1		5	Gastric ulcer	1	3	1,2,3,7,11			8	2		1,3	1	1,2,4	1	2	3,5		1	6		2,18,19	5	5	5	1	5	5	1	1	4	1	5	5	5	5	4	3	5	4	1	3	4	5
94	D94	2	2	50	1		5	treated uterine cancer	2	0	2,3,7,8			2,5,6,8	1	Pharmacy	1,6	1	1,2,3,4,5,6	2	1	2,3		1	4		1,2,5,18,22	5	5	5	5	5	4	1	4	5	1	1	4	5	4	4	5	4	4	1	4	5	2
95	D95	2	1	47	1		1		2	0	2,3,4	Red meat		2,3,5,11	1	Health post	2	5	1,2,3	1	2	2,3		2	1		22	5	5	5	1	5	5	1	1	1	1	4	5	5	2	4	4	4	5	1	5	5	4
96	D96	2	2	75	1		1,5	Meds for psychiatry illness	1	3	1,8			8	1	Hospital	1,3	5	1,2,3	2	1	3,4,6		2	1		16,19,21	4	5	2	1	5	5	1	1	1	1	4	5	4	4	4	5	1	5	1	1	5	1
97	D97	2	2	64	1		0		2	0	2,3,7,11			2,5,11	1	Pharmacy	1,3,6	1	1,2,3,4	2	1	2,3,6		1	4		1,2,5,7,9,10,11,18,19,22	5	5	5	5	5	5	4	3	4	4	5	4	5	4	4	5	4	5	1	3	5	2
98	D98	2	1	55	1		0		2	0	8			7,8	2		1,3	5	1,2,3,5,6	1	2	1,3		2	1		10,16	5	5	5	4	5	5	1	1	4	1	5	5	5	4	4	5	4	5	1	1	5	1
99	D99	2	1	64	1		1,2		1	7	1,8			2,5,8	1	Pharmacy	1,3	1	1,3,4	1	2	3		2	1		1,2,19	5	5	4	1	5	5	1	1	1	1	4	5	5	5	5	5	1	5	1	4	5	1
100	D100	2	2	42	1		0		2	0	2,3,4,10	Non veg		5,8	1,2	Pharmacy	1,3	1	1,2,3,5	2	1	2,3		2	1		1,2,5,19,22	5	5	5	1	5	5	1	4	1	1	5	1	4	5	5	5	4	4	1	5	5	1
101	D101	2	1	35	3		1		1	2	1,4,8			5,8,10	1	Hospital	1,3	5	1,2,3,6	1	2	4		2	1		1,2,7,18,22	5	5	5	4	5	5	1	1	4	1	1	4	5	3	2	4	1	5	1	5	3	1
102	D102	2	1	42	1		0		1	1	2,3			5,8,11	2		1,6	5	1,2,3	1	4	3,6		2	1		1,2	5	5	5	1	4	5	2	5	1	1	5	1	5	3	4	5	5	4	1	1	5	4
103	D103	2	2	50	1		0		2	0	2,3,5,7		Plenty Fruits	2,3,5,6,8,10	1	Clinic	1,3	5	1,2,3,4	1	5	3		2	1		1,7,8,22	5	5	5	1	5	3	5	5	1	1	4	5	5	3	5	4	5	3	1	5	5	1
104	D104	3	2	61	2		5	Hypothyroid	1	1	2,3,7			2,8,10	2		1,3	5	1,2,3,4,6	2	1	3		2	1		7	5	5	5	2	5	5	1	2	1	1	4	1	5	3	4	5	1	5	1	1	5	1
105	D105	3	2	58	1		5	Osteoartritis	1	2	1,8			5,8,10	2		1,6	1	1,3,4,6	1	2	4		2	1		1,21,22	5	5	2	1	4	3	1	1	1	3	1	5	4	3	4	5	2	5	1	1	5	1
106	D106	3	2	69	1		5	COPD	1	1	1,2,3,4,5,10	Red meat	Oats	2,7,8	2		1	5	1,2,3,6	2	1	3,5		2	1		1,2,5	3	5	2	1	4	4	1	2	1	1	5	4	4	3	3	4	3	5	1	1	5	1
107	D107	2	1	47	1		0		2	0	2,3			5,8	1	Pharmacy	1,6	1	1,2,3,6	1	2	3		2	1		2,22	5	5	4	2	5	5	1	1	1	1	4	4	5	4	5	5	2	5	2	3	5	3
108	D108	3	2	46	2		2,5	Hypothyroid	1	2	1,4	Sweets		7,8	2		1,3	1	1,2,3,6	2	1	3,8	visible sight	2	1		2,22	5	5	5	1	5	2	1	4	1	1	5	3	5	3	4	5	5	1	1	1	5	1
109	D109	3	2	73	2		5	Hypercholesterol	1	1	1,8			7,8	1	Pharmacy	1,3	5	1,2,3,6	2	1	1,3		2	1		23	2	2	1	1	3	5	1	1	1	3	1	1	4	3	5	5	1	5	1	1	5	1
110	D110	3	2	50	2		5	Hypercholesterol	1	1	1,8			7,8	1	Pharmacy	1	5	1,2,3	2	1	4,6		2	1		1,2,6,22	5	5	4	4	5	1	4	5	1	3	5	1	2	4	5	5	1	1	4	1	4	1
111	D111	3	1	59	1		5	Hypercholesterol	1	3	4,5,7	Alcohol, smoking	Oats	2,5,6,7,8	1	Pharmacy	1	5	1,2,3	2	1	2,3		2	1		23	2	2	3	1	3	5	1	4	5	1	1	4	5	5	5	5	5	4	1	1	5	1
112	D112	3	1	48	1		5	Hypercholesterol	1	1	1,4,7	cold drinks,sweets		5,8	1	clinic	1	5	1,2,3	2	1	2,3		1	4		3,4	5	5	3	1	5	5	1	1	2	1	1	1	5	4	5	5	2	5	2	1	5	1
113	D113	2	1	54	1		2		1	1	2,3,4,7,8	sweets		2,5,6,8,13	1	Clinic	1,6	1	1,6	1	2	2,3		1	6	No alcohol	2,5,7,16,17,22	5	5	5	1	5	5	1	1	2	1	5	5	5	5	5	5	2	5	1	2	5	1
114	D114	3	1	43	2		0		2	0	2,3,4,5,7,8	Alcohol, smoking	Methi	5,6,7,8	1	Pharmacy	1,2	5	1,2,3,4,6	2	1	1,3		1	4,5,6	No alcohol	23	5	2	5	2	3	2	5	5	1	1	4	4	5	5	5	5	5	2	4	5	5	5
115	D115	3	1	55	4		5	Hypercholesterol, Anxiety	1	2	2,3,11			2,5,6,7,8,10	2		1,3	5	1,2,3,5,6	1	2	1,6		1	4		1,22	5	5	5	1	5	5	1	1	1	1	4	3	5	3	4	4	3	4	1	1	5	1
116	D116	3	2	65	1		5	COPD	1	1	2,3,8			2,8	1	HOSPITAL	1	5	1,2,4,5	2	1	2,5		2	1		1	5	5	2	1	5	3	1	3	1	1	4	1	5	3	3	5	1	5	1	1	5	1
117	D117	3	1	57	1		5	Hypercholesterol	1	1	4,5,7	nonveg	Lemon-Honey water	5,6,8	1	Pharmacy	1	5	1,3,4,5,6	2	1	3,6		2	1		23	2	2	5	1	3	5	1	1	1	1	1	4	5	1	4	5	1	5	1	1	5	1
118	D118	3	2	40	1		2,5	Hypercholesterol	1	2	4,9,12	Alcohol, sweets		8	1	Pharmacy	1,3	1	1,2,4	1	2	3,5,6		2	1		1,2,5,7,12,22	5	5	5	5	5	5	2	2	4	1	4	3	5	3	3	5	2	5	1	2	5	2
119	D119	3	2	49	2		0		2	0	1,8			8	1	Pharmacy	1,3	5	1,2,3,6	1	3	1,3,5		2	1		1,2,10,22	5	5	5	5	5	5	1	4	5	1	5	5	5	3	4	4	1	5	1	4	5	2
120	D120	3	1	42	2		0		2	0	1,4,7,9	smoking		5,6,8	1	Pharmacy	1,6	5	1,2,3,6	1	2	3,5		2	1		1,5,22	5	5	5	1	5	5	1	1	1	1	5	5	5	5	3	5	4	5	1	4	5	4
121	D121	3	2	72	2		5	Hypothyroid	1	1	1,3,6,7,8,10			2,4,7,8,11	2		1,3,6	1,3	1,2,3,4,5,6	2	1	3,4		1	4,5		1,2,5,11,16,17	5	5	5	5	5	4	3	4	2	2	4	4	5	5	4	5	4	4	1	4	5	4
122	D122	3	1	73	2		1		1	1	1,3,6,7,8,10			2,4,7,8	2		1,3,6	1,3	1,2,3,4,5,6	2	1	3,4		1	2,4,5		1,2,11,16,18,19,22	5	5	5	5	5	4	2	4	4	2	4	4	5	5	5	5	4	4	1	4	5	4
123	D123	3	2	52	2		2,5	Hypothyroid	1	3	1,2,3,6,7,9,11			2,4,5,6,7,8	2		1,3,6	1,3	1,2,3,4,5,6	2	1	3,4		1	2,4,5		1,2,19,22	5	5	5	5	3	4	1	3	4	1	4	4	5	3	5	5	4	3	1	4	5	4
124	D124	3	2	50	2		0		2	0	1,3,6,7,8,10,12			2,4,5,6,7,8	2		1,3	1,3	1,2,3,4,5,6	2	1	3		1	2,4		1,2,16,19,22	5	5	5	5	5	5	`	4	4	1	4	4	5	5	5	5	4	4	1	4	5	2
125	D125	3	1	60	2		0		2	0	5,7		Lemon water	7,8	1,2	Clinic	1	1	1,2,3,5,6	2	1	2,3		1	4		5,7	2	4	5	2	4	1	5	5	1	1	5	4	5	4	5	4	5	1	4	4	5	4
126	D126	2	1	80	1		0		1	2	1,4,8,10,11	Alcohol,Non veg		1	1	Pharmacy	4	4,5	1,2,3	2	1	3,5		2	1		2,22	5	5	4	1	4	5	1	1	3	1	2	4	4	5	3	5	5	2	2	4	5	2
127	D127	2	2	40	1		5	Hypercholesterol, Nephrectomy	1	9	1,2,3,8,9			1,8	1	Healthpost	1,3	4,5	1,2,3,5,6	2	1	7		2	1		1,2,5,7,15,22	5	5	5	1	4	5	1	1	1	1	1	3	5	5	3	5	1	5	1	2	5	2
128	D128	2	2	55	1		5	Hypothyroid	1	1	1,2,3,5,7,11		lemon-honey water	2,3,6,8,10	2		1	4	1,2,3,5,6	2	1	1,3		2	1		2,5	5	5	3	1	5	5	1	1	4	1	1	5	5	2	4	5	2	5	1	2	5	1
129	D129	3	1	65	1		0		2	0	2,3,4,7	Alcohol		2,10	1	Healthpost	1,3	1,3	1,2,3	2	1	2		2	1		1,2	5	5	4	4	4	4	1	3	1	1	2	5	4	2	4	4	4	4	1	5	5	4
130	D130	2	1	60	1		2		1	1	3			4,7,13	2		1,3	4,5	1,2,3	1	2	3			1		2,16,18	5	5	4	1	4	4	1	3	5	2	5	5	4	4	5	3	5	4	1	1	5	4
131	D131	2	2	55	1		0		2	0	1,2,3,4,8	Non veg		5,6,7	1	Healthpost/Hospital	1,3	4	1,2,3,4,5,6	1	5	1,2		2	1		1,2,19	4	5	5	1	5	3	4	5	1	1	1	4	5	5	4	4	5	1	4	1	5	1
132	D132	3	1	39	1		0		2	0	4,7	Alcohol		2,5,8	1	Pharmacy	1,3	1	1,2,3,5,6	2	1	3,5		2	1		1,2,5,7,11,12,21	5	5	4	5	5	5	1	3	1	1	1	5	5	2	2	5	4	3	1	2	5	4
133	D133	2	1	46	1		0		2	0	2,3,5,7,11		Bittergourd	2,5,10	1	Pharmacy	2	1	1,2,3	2	1	1,2,3		2	1		1,7,12,21	5	5	4	1	4	2	3	4	1	1	5	4	5	5	3	5	4	2	1	2	5	1
134	D134	2	1	65	1		5	BPH, Hyperchlesterol	1	2	2,3,4,5,7,9	Redmeat	Oats,Fruits	2,3,5,7,8	1	Community Hospital	1,3	4,5	1,2,3,4,5,6	2	1	2		2	1		1,2,5,7,19,21	5	5	5	2	5	5	1	1	1	1	1	2	5	5	5	4	1	5	1	1	5	1
135	D135	1	2	70	1		5	Neuropathy	1	2	1,4	Non vegs		8,11	1	Healthpost	1,6	1	1	1	4	4		2	1		1,2,7	4	5	4	5	4	5	1	1	1	1	4	4	5	3	3	5	3	5	1	1	5	4
136	D136	2	1	47	1		1,5	Bypass surgery,cholesterol	1	3	1,3,4,6,7	Alcohol,Cigrattes		2,5,6,8	2		1,3,6	1	1,2,3,4,5,6	1	2	2		1	4		1,2,21	5	5	2	1	5	5	1	1	4	1	5	4	5	4	5	5	2	5	1	3	5	4
137	D137	2	1	59	1		1,2		1	8	2,3,4,7	Redmeat, Ghee,Fried food		2,6,8	1	Pharmacy	1,3	1	1,2,3	2	1	1,3		1	4		2,16,19,22	5	5	5	1	4	5	2	1	1	1	1	5	4	3	4	5	2	5	1	1	5	1
138	D138	3	2	45	1		5	Uterine cancer	2	0	1,2,3,4,7	Nonvegs		5,10	1	Pharmacy	1	4,5	1,2,3	2	1	4		1	4		1,2,12,19,22	5	5	5	5	5	5	2	1	1	4	1	4	5	2	5	4	3	5	1	5	5	2
139	D139	3	1	46	1		0		2	0	1,7,9			7,8,10,11	1	Pharmacy	1,3	4,5	1,2,3,5	2	1	3,5		1	4		2,7,16	5	5	5	1	5	5	2	1	5	1	1	1	4	3	5	5	2	5	1	1	5	2
140	D140	3	1	58	2		2		1	2	2,3,7,9			2,5,6,8	2		1,3	5	1,2,3,5	2	1	3		1	4		1,3,5,22	5	5	4	1	5	5	4	1	1	1	2	5	5	4	5	4	2	5	2	4	5	5
141	D141	3	2	60	2		2,5	Osteoarthriis,Hypercholesterol	1	6	1,2,3,4,8,12	Red meat		5,6,7,8	2		1,3	1	1,2,3,6	2	1	3,8	Reverse count	2	1		1,22	5	5	4	1	5	4	4	3	1	1	4	5	4	3	5	5	3	5	1	1	5	2
142	D142	3	2	77	2		2		1	2	1,2,3,7			2,7,8,10	2		1,3	4	1,2,3,6	1	2	2,4,8	Visible sight	1	4		2,15,19,22	5	5	4	4	4	5	1	5	2	1	5	3	3	4	3	4	4	5	1	5	5	4
143	D143	3	1	49	2		5	Hypercholesterol	1	1	1,7,11			7,8,10	1	clinic	1,3	5	1,2,3,6	1	2	1,3		2	1		1,2,5,7	5	5	2	1	5	5	1	4	1	1	5	4	5	2	4	5	1	5	1	1	5	1
144		2	2	50	1		5	Hypothyroid,Hypercholesterol	1	2	1,7			7,8	1,2	Pharmacy	1,3	1	1,2,3,4	2	1	2,3		2	1		1,2,11,15	5	5	4	1	4	5	1	2	1	1	5	5	5	4	4	4	2	5	1	5	5	2
145	D145	2	2	57	1		0		1	1	1,2,3,4	curd,banana, pomegranate		1	1	Pharmacy	1,3	1	1,2,3,4,5	2	1	1,3		2	1		2,7,10,22	5	5	5	1	5	5	1	1	1	1	1	4	4	4	4	5	2	5	1	2	5	2
146	K1	3	2	52	1		1,5	Hypercholesterolemia	1	3	2,3			8	1	Lalitpur Hwart Clinic	1,3	1,5	1,2,3,4	1	2	1,2,3	takes medicine while having tea in the morning	2	1		18, 19, 22	3	5	3	4	5	4	4	1	2	1	4	4	5	1	4	5	5	5	1	4	5	1
147	K2	3	1	64	1		1		1	1	1,2,3,7			2,5,6,7,8	2		1,3,6	1,5	1,2,3,4	1	2	2,4,8	Alarm in mobile phone	1	4		1,10	4	5	5	4	5	5	2	1	4	1	4	4	5	3	3	5	4	5	1	4	5	2
148	K3	2	1	78	1		1,5	Hypercholesterolemia	1	3	2,3,4	red meat		2, 4, 7, 8	1	OM Pharmacy	1,3,6	1,5	1,3,4	1	2	1		2	1		23	1	1	5	1	4	5	1	1	1	1	1	5	5	1	4	5	4	4	1	1	2	1
149	K4	2	1	69	1		1,2		1	2	2,3,4,7	meat		2, 5, 6, 7, 8	1,2	Gangalaal	1,3,6	5	1,2,3,4,5	2	1	1,2,4		1	4		1,5,11,13,16,18,22	5	4	5	4	5	5	5	1	4	5	3	3	5	3	5	5	4	5	1	5	5	4
150	K5	2	1	77	2		1		1	3	2,3,4,7	red meat		7,8	1,2	Gangalaal	1,3,6	4,5	1,2,4	2	1	1,3,4		1	4,6	Chiya seeds	23	2	1	5	4	4	5	2	1	5	4	1	2	5	4	4	5	3	5	1	3	4	4
151	K6	2	1	69	1		1		1	1	1,2,4,7,11	sugar		2,4,7,8	2		1,3,6	1,3,5	1,2,3,4,5	1	2	3,8	Alarm in mobile phone	1	4,5		1,11,16,22	5	5	5	5	5	5	4	1	3	2	5	3	5	3	5	5	4	5	1	2	5	2
152	K7	2	1	62	1		2,5	Hypercholesterolemia	1	4	1,2,3			3,4,5,8	2		1,3,6	1,5	1,2,3,4	2	1	1,2,4		1	4		2,9,19,21	4	5	5	5	5	5	3	2	2	2	4	2	5	3	5	5	5	5	1	3	5	4
153	K8	2	1	52	2		0		2	0	1,2,3,7			2,3,4,5,7,8	1	Gorkhali Pharmacy	1,3,6	1,5	1,2,3,4	2	1	1		1	4		1,2,19	5	5	4	4	5	5	4	1	1	1	2	5	5	3	5	5	5	4	2	4	5	5
154	K9	2	1	75	1		0		2	0	1,2,3,4,11	red meat		2,7,8	1,2	Suryamsha Clinic	1,6	4,5	1,2,3,4	1	2	1,3		1	5		15,16	3	3	5	4	5	4	3	4	4	2	2	4	5	4	3	4	3	5	2	2	5	2
155	K10	2	1	60	1		1		1	3	1,2,3,5,7	alcohol	fruits	8	1	Gangalaal	1,3,6	4,5	1,2,4	2	1	1,2		1	4		1,2,5	5	4	2	1	5	2	4	2	3	3	2	5	5	3	2	5	4	5	2	4	4	2
156	K11	2	1	72	1		0		2	0	1,2,3,7	alcohol		3,8	1	Jaamune Swastha Chowki	1	1	1,2,3,5	2	1	1,3		1	4		2,10,19	5	5	5	4	4	5	4	2	1	3	2	4	5	3	4	5	4	2	2	4	5	2
157	K12	2	1	60	1		1,5	Hypercholesterolemia	1	5	2,3,4,7	fried foods, meat, egg		2,8	1	Hikila Clinic	1,6	1,5	1,3,4	2	1	1,3,5,6		1	4		1	4	4	5	4	4	2	1	4	3	2	2	4	5	3	4	5	4	3	2	2	3	2
158	K13	2	1	73	1		1,5	BEP and Hemorrhoids	1	4	1,2,3,4,7,11	sugar		2,8,11	2		1	1	1,2	1	2	1,2,3,4		1	4,5		1,2,4,18,20,22	5	5	4	5	5	3	4	4	4	4	4	5	5	3	4	5	5	4	4	5	5	2
159	K14	2	2	51	1		5	Hypercholesterolemia	1	1	2,3,5,11	spicy foods		2,5,6,8	1	Manoj Clinic	1,3,6	1	1,2	2	1	3		1	4,5		1	4	5	2	4	5	3	4	3	2	1	2	4	5	4	5	5	4	4	1	4	5	2
160	K15	2	2	57	1		2		1	3	1,2,3,4,5,7	meat	chinese herbal medicine	3,6,8	1	Nitanta Clinic	1,3	1,5	1,3,4	1	6	1,4		2	1		1,2,4,10,11,19,21,22	5	5	4	4	3	2	4	4	5	4	4	4	5	3	4	4	5	2	4	4	4	5
161	K16	2	1	65	1		0		2	0	1,2,3,7,11			2,4,5,8	2		1,3,6	1,5	1,2,3,4,6	1	2	1,3,4		1	5,6		1,2	4	4	5	4	5	2	2	5	2	2	2	2	5	4	4	5	4	2	1	4	5	4
162	K17	2	2	58	1		5	Chronic Gastritis	1	1	1,2,7			2,6,8	1	Narephat Pharmacy	1,3,6	4,5	1,2,3,4	2	1	1,3		1	4		1,2,7,13,19,21	5	5	5	5	4	5	4	1	5	1	4	4	5	4	5	5	4	5	2	4	5	4
163	K18	3	2	50	2		2,5	Hypercholesterolemia	1	2	1,2,3,4,11	meat		7,8	2		1	4,5	1,2,3,4	2	1	1,3		1	5		1,13,22	5	5	3	2	5	2	3	2	5	1	2	4	5	3	4	5	4	4	2	2	5	2
164	K19	3	2	52	2		0		2	0	1,2,3			2,7,8,9	1	Khusi Clinic	1,3	1	1,2,3,4	1	2	3		2	1		1,2,5,7,13,19,21,22	5	5	2	4	5	5	5	1	4	2	5	4	5	3	5	5	4	5	1	2	3	2
165	K20	3	2	56	2		1,5	Hypercholesterolemia	1	2	1,2,3,7			4,7,8	1,2	Pharmacies near home	1,3,6	1	1,2,3,4	2	1	1,3,8	Alarm in phone	1	4		1,2,13	5	4	4	4	4	5	2	1	4	3	4	4	5	4	4	4	1	5	1	1	5	1
166	K21	3	1	61	2		5	Hypercholesterolemia	1	1	1,2,3,7			8	2		1,6	1,5	1,2,3,4	1	2	1,3,8	Alarm in phone	1	4		23	1	1	4	1	4	4	1	1	1	1	2	1	4	4	2	4	2	5	1	1	5	1
167	K22	2	1	68	2		0		2	0	2,3,4,7	meat		7,8	1	Clinics near home	1,6	4,5	1,2,3,4	2	1	1,3,4		1	4		1,2,13,19	5	5	5	4	4	5	3	2	4	2	5	5	5	3	3	5	1	5	1	4	5	2
168	K23	2	2	63	4	Tharuhat	0		2	0	1,2,7			7,8	1,2	Janta Clinic	1	4,5	1,2,3	1	2	3,4		1	4		1,7	5	5	4	1	4	3	3	2	3	3	1	1	5	3	3	5	4	3	4	3	3	2
169	K24	2	2	73	1		1		1	3	1			7,8	1	Health Post near home	1,6	1,5	1,2,3	1	2	3,4		2	1		1,2,9,19,22	5	5	4	5	4	5	4	2	3	3	4	4	5	4	4	5	4	5	2	3	4	2
170	K25	2	2	54	1		0		2	0	1,2,3			8	1	Clinics near home	1,3,6	4,5	1,2,3,4	2	1	1,3		2	1		1,2,10,18,19,21	5	5	5	5	5	5	4	1	4	4	5	4	5	3	3	5	4	5	1	4	5	4
171	K26	2	1	68	1		1,2		1	3	1,2,3,11			2,7,8	1	Health Post near home	1,3,6	1	1,3,4	2	1	3,4,6		1	5		1,13	4	5	3	4	4	3	2	4	5	1	4	5	5	3	4	5	4	2	4	4	5	2
172	K27	2	1	74	1		1,2		1	4	1,2,4,5,7	alcohol	fruits	2,8	1	Clinics near home	1	1	1,2,3	2	1	2,3,5,6		1	4		2	4	2	3	1	4	4	3	4	2	3	2	4	5	3	4	5	2	5	3	4	5	4
173	K28	2	1	61	1		1,2,5	Hypercholesterolemia	1	4	1,3,7,11			2,5,6,8	1,2	Mission Pharamcy	1,3,6	5	1,2,3,5	1	2	1,3,4,8	notes down each time he takes medicine	1	4,5		1,2,7,13,19	5	5	5	4	4	5	2	2	2	1	2	5	5	3	5	5	4	5	1	4	5	2
174	K29	2	1	52	3		5	Cataract	2	0	1,2,3,4,5,7	meat	green leafy vegetables	2,4,7,8	1	Sita Medical	1	1	1,2	2	1	2,3		1	4		23	1	1	4	2	5	5	4	2	2	1	2	4	5	3	4	5	3	5	2	4	4	4
175	K30	2	2	65	1		1		1	2	1,2,3,11			2,7,8,9	1	Clinics near home	1,6	1	1,2,3,4	1	2	3		1	5		1	5	5	5	2	4	5	4	2	2	5	5	4	5	3	5	5	4	5	2	4	5	2
176	K31	2	2	29	1		0		2	0	1,2,3,6			2,5,6,8	2		1,3	4,5	1,2,3	2	1	1,3		2	1		1,2,10,22	5	5	4	4	1	2	5	5	4	1	1	1	5	1	1	5	5	2	2	2	1	1
177	K32	2	1	70	1		1		1	3	1,2,3			3,7,8	1,2	Ratnanagar Polyclinic	1,6	1,5	1,2,3,4,6	2	1	3,4,5,6		2	1		1,2,5,9	4	5	4	2	4	5	3	1	2	4	2	2	5	4	4	5	4	4	1	2	4	1
178	K33	2	2	57	1		5	Hypercholesterolemia	1	1	2,3,4,7,8	sugar		2,3,4,5,6,7,8	2		1,3,6	4,5	1,2,3,4	2	1	1,2,3		1	4		1,2,9	5	5	5	4	4	5	5	1	3	1	2	4	5	2	4	5	2	5	1	4	4	2
179	K34	2	1	57	1		5	Hypercholesterolemia, Hypothyroidism	1	2	1,2,3,4,7,8	sugar		2,3,4,5,6,7,8	2		1,3,6	4,5	1,2,3,4	2	1	1,3,5,6		1	4		2,9,19	4	4	5	4	5	5	4	1	4	2	2	4	5	2	4	5	2	4	1	4	4	2
180	K35	3	1	53	2		0		2	0	1,2,3,7,8,12			2,5,6,7,8	2		1,3	1,5	1,2,3,4	2	1	3		1	4		1	4	4	4	2	5	4	2	4	4	2	2	1	5	3	4	5	5	4	2	3	5	2
181	K36	3	1	26	1		5	Hypercholesterolemia	1	1	1,2,3,4,7	red meat, junk foods		2,5,6,8	2		1,6	4	1,2,3	2	1	1,2		1	4		23	1	1	5	4	5	2	2	4	2	2	1	4	5	3	4	5	5	4	2	4	5	2
182	K37	3	1	47	1		0		2	0	2,3,4,7	meat		3,7,8	1	Clinics near home	1,6	1	1,2,3,4	1	5	3,6		1	4		1,2,7,10,11,12,22	5	5	4	4	5	1	5	5	2	4	5	4	5	3	4	5	5	1	5	5	5	4
183	K38	2	1	38	4	Bajhika	5	Mood Disorder	1	3	1,2,3,7,11			2,3,5,6,8	1	OM Clinic	1,6	1	1,2,3,4,5,6	1	6	1,3		1	4,5		1,2,7,19,22	5	5	5	5	5	2	4	5	3	1	1	1	5	5	5	5	5	1	1	5	5	5
184	K39	2	2	56	4	Tamang	0		2	0	2,3			7,8	1	Darkha Health Post	1,6	1	1,2,3,4	2	1	2,3		2	1		2,7	4	4	2	4	5	2	3	4	4	4	4	4	5	3	4	5	4	2	4	2	3	4
185	K40	2	2	54	1		5	Hypothyroidism, Hypercholesterolemia	1	2	1,2,3,4,5,7	Fried Foods	Lemon water	2,3,8	2		1	1,3,5	1,2,3,4,5	2	1	1,3		1	4		1,2,5,19,21	5	5	5	5	4	2	4	4	2	2	5	5	5	5	5	5	5	4	2	4	5	2
186	K41	2	1	66	1		5	Hypercholesterolemia	1	1	1,2,3,7			2,3,5,6,8	2		1,3,6	1	1,2,3,4,5,6	1	2	2,8	notes down each time he takes medicine	1	4		1,22	4	4	5	4	4	2	1	5	5	1	4	4	5	5	5	5	5	4	2	4	5	1
187	K42	2	1	80	1		1		1	2	1,2,3,4,11	meat		7,8	1	Odarapur Swasthya Chowki	1,3,6	1	1,2,3,4	2	1	1,3		1	5		1,2,5,7,19	5	5	5	4	3	5	3	1	1	1	1	4	5	4	4	5	2	5	1	4	5	2
188	K43	2	2	54	1		5	Hypercholesterolemia, Hypothyroidism, Mood disorder	1	5	1,2,3,4,5,7	meat	green leafy vegetables, fruits	2,3,5,7,8	1	Odarapur Swasthya Chowki	1,3,6	1	1,2,3	2	1	3		1	4		1,2,9	4	4	5	5	4	5	5	1	4	4	5	5	5	4	4	5	5	5	1	4	4	4
189	K44	2	2	68	2		1,2		1	5	1,2,3,4,5	spicy foods, sugar, potato	green tea, fenugreek seeds	8	2		1,3,6	4	1,2,3,4	1	2	3,4		1	2		1	5	5	5	4	4	5	2	2	2	1	2	4	5	1	2	5	3	5	1	4	5	3
190	K45	2	1	60	1		0		2	0	1,2,3,4,5,7,8	honey	fenugreek seeds, bitter gourd	2,4,5,6,7,8	2		1,3,6	1	1,2,3,4	2	1	3,4,8	alarm in mobile phone	1	2,4		1,10,16	4	4	5	2	4	4	2	3	5	1	2	2	5	4	5	5	5	4	1	2	5	2
191	K46	2	2	53	1		0		2	0	1,2,3,4,7	red meat		3,8,12	1	Kritipur Medical	1,3	1	1,2,3,5	2	1	2,3,6		1	4		1,10,19	4	4	3	4	4	3	3	3	2	4	2	3	4	3	4	5	5	2	3	3	4	2
192	K47	2	1	54	1		2,5	Hyperuricemia	1	1	1,2,3,4,5,7	meat	fruits	7,8,9	2		1,3	4,5	1,2,3,4,5	2	1	1,3		1	4		1,2,5,7,13,18,19,21	5	5	5	5	4	4	4	1	2	1	2	4	5	4	3	5	4	5	2	4	5	2
193	K48	2	2	74	1		1,2,5	Hyperuricemia, Chronic Gastritis	1	9	1,2,3			7,8	1	Lekhane Upa Swasthya Chowki	1,3,6	1	1,2,3,4,5	2	1	1,3,4		2	1		1,2,7,10	4	4	4	2	4	5	3	2	2	3	3	3	5	3	4	5	2	5	2	3	4	4
194	K49	2	1	54	1		5	Chronic gastritis	1	1	1,2,3,5,7		bitter gourd	2,5,6,7,8,9	2		1,3	4,5	1,2,3,4	2	1	1,3,4		1	4		1,2,5,7,16,18,21,22	5	5	5	4	4	2	4	4	2	1	4	5	5	4	2	4	5	2	2	4	4	2
195	K50	2	1	66	1		0		2	0	1,2,3,4,5,11	red meat	fruits, dry fruits	2,5,7,8,13	2		1,3	1	1,2,3,4	1	2	6		1	5		23	1	1	5	1	4	4	5	1	5	1	1	4	5	5	4	5	5	4	1	4	5	1
196	K51	2	1	42	4	Kirat	0		2	0	1,2,3			8,11	1	Magpa Health Post	1	4,5	1,2,3,4	2	1	3,5		2	1		5,13	2	2	5	4	4	2	3	2	2	2	2	4	4	3	4	4	4	3	2	3	4	2
197	K52	2	2	58	1		5	Migraine	1	1	1,2,3,7			5,6,8,11	2		1,3,6	4	1,2,3,4	2	1	3		1	4		1,5,9,10,16,18,22	5	5	5	5	5	5	4	2	2	1	2	4	4	3	4	4	4	4	2	4	5	2
198	K53	2	1	55	4	Magar	0		2	0	1,2,3,4,7	alcohol,cigarettes		2,8	1	Gamnamtar Health Post	1	1,5	1,2,3,4	1	2	3,4		1	4		1,2,7	5	5	5	4	5	4	2	2	2	1	2	4	5	3	4	5	5	5	3	4	5	4
199	K54	2	2	48	1		0		2	0	1,2,3,7			2,7,8	1	Shri Hello Health Post	1,3	1,5	1,2,3,4,5	2	1	1,3,4		1	4		1,2,5,7,10,15,19,21,22	4	4	3	2	5	4	4	4	3	1	2	2	4	3	4	4	4	2	4	3	5	2
200	K55	2	1	68	4	Rai	0		2	0	1,2,3,4,7	red meat		2,3,4,7,8	1	Chuidibas Gaughar Clinic	1,6	1	1,2,3,4,5	2	1	3,4		1	4		23	1	1	4	2	4	5	2	3	2	3	2	3	5	3	4	5	4	4	2	3	4	2
201	K56	2	1	62	1		2,5	Hypercholesterolemia, Hypothyroidism, Mood Disorder	1	6	1,2,3,11			2,3,4,7,8	1,2	Civil Hospital	1,3	1	1,2,3,4,5	1	2	1,3		1	5		2,13	2	2	5	4	4	4	4	1	4	3	4	4	5	5	3	4	4	4	2	4	5	2
202	K57	2	2	46	1		0		2	0	1,2,3,4,7	red meat		2,5,6,8	2		1,6	1	1,2,3,4	2	1	1,5,6		1	4		2,5,7,11,19,22	4	4	5	4	5	3	4	5	3	5	4	5	5	3	5	5	5	1	1	4	3	4
203	K58	3	1	52	1		0		2	0	1,2,3,4,7	red meat		2,4,5,6,7,8	1,2	Nagarjun Medical	1,6	4	1,2,3,4	1	2	3,4		1	4		5	4	3	5	4	4	4	3	4	5	1	1	4	5	3	4	5	4	2	4	2	5	1
204	K59	3	2	49	1		1		1	3	1,2,3,7,12			2,5,6,7,8	2		1,6	1	1,2,3,4,5	2	1	1,3,4		1	4		19,20,21	4	4	5	4	4	5	3	1	4	3	2	4	5	3	5	5	4	5	1	4	5	3
205	K60	3	2	55	2		1,5	Hypothyroidism	1	4	1,2,3,4,5	meat	green leafy vegetables, fruits	2,3,4,5,6,8	2		1,6	1,3	1,2,3,4,5	1	2	1,3,4		2	1		1,7,10,13,16	5	5	5	4	5	5	2	3	5	2	4	5	5	4	4	5	4	5	3	2	5	4
206	K61	3	2	48	3		0		2	0	1,2,3,7			2,6,8	1,2	Lalitpur Heart Clinic	1,3,6	1	1,2,3,4	1	2	1,3		1	4		1,2,4,19,21	4	5	5	4	5	4	4	4	4	3	4	4	5	4	4	5	3	5	2	4	5	2
207	K62	3	1	82	4	Tamang	1,2		1	4	1,2,3			2,7,8	2		1,3,6	1	1,2,3,4	1	2	1,3,6		2	1		1,19	5	5	5	5	5	5	2	1	4	2	2	4	5	3	4	5	4	5	1	2	5	4
208	K63	3	2	42	3		0		2	0	1,2,3,7			7,8	2		1,3	4	1,2,3,4	1	6	3		1	4		1,2,10,22	4	4	4	4	4	4	4	4	5	2	4	2	5	3	4	5	4	2	4	2	5	4
209	K64	3	1	64	2		1,5	Hypercholesterolemia	1	2	1,2,3,7			7,8	1	Shakti Pharma	1,3	4	1,2,3,4	1	2	3,8	Mobile Alarm	1	4		2	5	4	5	2	4	2	3	3	3	3	4	3	5	3	3	5	4	3	2	3	5	2
210	K65	2	2	60	1		0		2	0	1,2,3,8,9,10,11			2,3,4,5,6,8	1	Gangalaal(This is her first visit after 2 years)	1,3	1	1,2,3,4	1	6	8	Pt does not take medication at all because it makes her feel very weak and uncomfortable	1	5		1,2,16	4	4	4	3	2	2	3	3	4	1	4	3	4	5	4	4	5	1	3	4	3	2
211	K66	2	1	62	1		0		2	0	1,2,3,8,9,10,11			2,5,6,8	3		1,3	1	1,2,3	1	6	8	He does not take medications at all	1	5		23	1	1	4	1	3	1	3	3	1	2	4	4	4	5	5	4	3	1	3	3	3	3
212	K67	2	1	50	1		1		1	3	1,2,3,4	cigarettes		8,9	1	Health Post near home	1,3,6	1	1,2,3,4	2	1	2,3		2	1		1,2,5,10,16,19	5	5	5	4	4	3	2	3	3	3	4	5	5	3	4	5	4	4	2	3	5	2
213	K68	2	1	51	1		5	Mood Disorder	1	3	1,2,3,4,7,11	alcohol		2,3,5,8,9	1	Jhor Mahankaal Health Post	1,6	1	1,2,3,4	1	5	1,3		1	4,5		16,19,21,22	5	5	5	5	5	2	1	4	4	4	5	5	5	4	4	5	5	3	1	4	5	2
214	K69	2	1	64	1		1		1	6	1,2,3,4,7	red meat		2,8	1	Pharmacy near home	1,6	1	1,2,3,6	2	1	2,3,6		1	4		1,2,9,11,19,21	5	5	5	4	4	5	4	1	2	2	3	4	5	3	4	5	5	5	1	2	5	2
215	K70	2	2	42	1		0		2	0	1,2,3			8	2		1,6	1	1,2,3	2	1	1,3		2	1		1,2,19	4	4	5	1	4	5	3	2	4	4	1	4	5	3	4	5	4	5	2	2	4	4
216	K71	2	2	50	1		0		2	0	1,2,3,5,7		Bitter Gourd, Aloe Vera juice	2,4,5,6,8	1	Green Pharmacy	1,6	1	1,2,3,4,6	2	1	5		2	1		1,2,5,7,8,9,11,13,16	5	5	5	4	4	2	4	4	2	4	4	2	5	4	4	5	4	4	2	4	5	4
217	K72	2	2	64	1		1		1	1	1,2,3,4,7	meat, beans		2,3,4,7,8,11	1	Gorakh Medical	1,6	1	1,2,3,4	2	1	2,3,6		1	4		1,2,5,7,9,10,11,13,18,19,21,22	5	5	5	5	5	5	4	1	4	4	5	4	5	4	4	5	4	5	1	3	5	2
218	K73	2	2	44	1		0		2	0	1,4	alcohol		8,11	1	Health Post near home	1,3	1	1,2,3,4	1	2	5		2	1		1,2,9	5	5	5	4	5	5	1	2	1	4	5	5	5	3	3	5	4	5	1	1	5	1
219	K74	2	1	72	1		1,2,3,5	Chronic Gastritis	1	2	1,2,3,4,5,11	red meat	fruits, vegetables	7,8	1,2	Damak Hospital	1	1	1,2,3,4	2	1	2,3		1	5		1,2,5,7,10,19,21,22	4	4	5	4	4	4	4	4	2	2	4	2	5	3	4	5	4	2	4	4	5	1
220	K75	2	1	56	3		0		2	0	1,2,3,4,7	goat meat		7,8	1	Clinics near home	1,6	1	1,2,3,4	2	1	3		1	4		12,19	4	4	4	1	4	3	2	3	1	1	2	5	4	3	4	4	5	3	4	3	4	4
221	K76	2	1	40	1		0		2	0	1,2,3,7			2,5,8,9	1,2	Nishu Pharmacy	1,3,6	4	1,2,3,4	1	2	3,6		1	4		16	4	3	2	1	5	4	2	1	5	2	1	5	5	3	3	5	5	5	2	4	5	4
222	K77	2	1	43	1		0		2	0	1,2,3			2,3,4,5,6,8	1	Kunjica Medical Hall	1	4	1,2,3,4,6	1	2	3,4		2	1		23	1	1	5	5	5	5	1	1	5	1	5	2	5	3	3	5	5	5	4	5	5	1
223	K78	2	1	70	1		2,5	Hypercholesterolemia	1	1	1,2,3,4	sugar		2,3,8	1	Gangalaal	1,3	1	1,2,3,4	2	1	3,4		2	1		1,2,4,5,7,10,11,16,22	5	5	5	4	4	4	4	4	3	4	5	5	5	3	4	5	4	4	4	2	4	5
224	K79	2	1	68	1		0		2	0	1,2,3,4,5,6,7,8,11	meat,eggs,sugar	fruits, garlic, dry fruits, pumpkin seeds, fibre rich foods	4,5,6,8,9	2		1,3	4,5	1,2,3,6	2	1	2		1	2,4,5		2,7	5	5	3	2	4	3	5	1	4	3	4	3	5	5	4	5	2	4	1	5	5	5
225	K80	2	1	56	4	Tamang	1,2,5	Hypercholesterolemia, Hyperuricemia	1	6	1,2,3,4,5,7	red meat, rice	Dhindo	2,3,4,5,6,7,8,9	1,2	Udheshya Pharmacy	1,3,6	1	1,2,3,6	2	1	1,3,5,8	Alarm in mobile phone	1	4		1,2,11,13,19,22	4	5	4	4	5	5	4	1	2	4	4	5	5	3	4	5	3	5	1	4	5	5
226	K81	2	2	48	1		5	Hypercholesterolemia, Vit D and Calcium Deficiency	1	2	1,2,3,5,11		Fenugreek Seeds, walnut, flax seed	2,3,4,5,6,8	1	Kundan Pharma	1,3,6	1	1,2,3,4,5,6	1	2	1,3		1	5		1,2,7,9,10,11,13,19,21,22	5	4	5	5	4	5	5	1	5	1	5	2	5	5	5	5	3	5	1	5	5	5
227	K82	2	1	46	1		3		2	0	1,2,3,4,7,11,12	red meat, yellow part of egg		2,3,4,5,6,7,8	2		1,6	4	1,2,3,6	2	1	4,6		1	4,5		1,5,11,16,21	4	4	5	5	4	3	4	4	2	3	3	3	5	3	3	5	4	3	1	4	4	5
228	K83	2	2	76	2		0		2	0	1,2,3,7			2,3,7,8	3		1	4	1,3,4	1	5	2		2	1		1,2,5,16,21,22	4	5	5	5	5	3	4	3	2	3	2	4	5	3	3	5	4	3	1	4	4	5
229	K84	2	2	67	2		2		1	2	1,2,7,9,11			2,3,4,5,7,8	3		1,6	4	1,2,3,4	2	1	1		1	5		1,2,5,7,11,16,19,21,22	4	4	5	5	4	2	4	3	2	3	3	4	5	3	3	5	3	1	2	4	4	4
230	K85	2	2	60	1		3		1	5	1,2,3,7,8			2,3,5,7,8	2		1,6	1,3	1,2,3,4	1	4	6		1	4		1,2,7,16,19	4	4	5	3	4	2	4	1	2	3	3	4	5	3	3	5	4	2	1	4	3	5
231	K86	2	2	65	1		0		2	0	1,2,3,9			2,3,7,8	2		1	1	1,2,3,4	1	6	4		2	1		1,2,5,7	5	5	5	4	5	3	4	3	3	3	2	4	5	3	4	5	5	3	1	4	4	5
232	K87	2	2	48	1		2		1	1	1,2,3,7,9			2,5,7,8	3		1,3	1	1,2,3,4	1	2	6		2	1		1,5,19	4	5	1	1	1	4	3	4	4	2	4	5	5	4	2	5	5	3	1	5	5	4
233	K88	2	1	59	1		1		1	4	1,2,3,7,8			2,3,4,5,6,8	1	Clinics near home	1,6	4	1,2,3	1	2	1,3		1	4		1,2,17	3	4	5	5	5	3	4	4	2	2	4	5	5	3	4	5	4	3	4	3	4	4
234	K89	2	1	34	1		0		2	0	1,2,3,5,7		Bitter gourd, Bottle Gourd	6,7,8	1	Life Trust Hospital	1,3	1	1,2,3,4	2	1	2,3		1	4		23	1	1	5	4	5	4	4	4	1	1	1	4	4	3	3	4	5	4	4	4	5	2
235	K90	2	2	65	2		1		1	1	1,2,3,4,5,7,9	meat	fruits, dry fruits	2,4,6,7,8	2		1,3,6	4,5	1,2,3,4	2	1	3,6		1	4		1	4	5	5	4	3	2	4	4	5	2	3	4	5	3	4	5	4	4	4	4	5	5
236	K91	2	2	54	2		0		2	0	1,2,3,5,7		Bitter Gourd	2,4,7,8	1,2	Pharmacy near home	1,3,6	1	1,2,3,4,5,6	2	1	1,3,8	Alarm in mobile phone	1	4		2,5,10,16	4	5	5	4	3	2	2	4	4	3	4	4	5	4	4	5	4	3	2	4	5	4
237	K92	2	1	45	1		2		1	1	1,2,3			2,3,4,6,8	1	Ganesh Pharmacy	1,3	1	1,2,3,4	2	1	1,3		2	1		1,22	5	5	5	1	4	2	4	4	1	1	4	2	5	3	4	5	5	2	1	1	5	4
238	K93	2	1	62	1		1		1	6	1,2,3			8	2		1,3,6	1	1,2,3,4	2	1	1,3		2	1		23	1	1	5	4	4	5	2	1	3	3	1	4	5	3	4	5	3	5	2	3	4	3
239	K94	2	2	62	1		1,5	Chronic Gastritis	1	2	1			8	1	Bad Bhanjyang Health Post	1,3,6	1	1,2,3,4	2	1	3		2	1		1,2,7,10,19	5	5	3	4	4	5	3	2	4	3	4	4	4	3	3	4	3	5	2	3	4	2
240	K95	2	2	41	1		5	Hypothyroidism	1	1	1,2,3,7,11			8,11,12	1	Pharmacies near home	1,3,6	1	1,2,3,4	1	5	3,6		1	4,5		1,10	5	5	5	1	4	4	4	1	5	1	4	2	5	3	4	5	4	3	2	2	5	2
241	K96	2	2	65	1		1,5	Chronic Gastritis	1	3	1,2,3,7			7,8,9	1	Khurkot Samudaya Hospital	1,3,6	1	1,2,3,4	1	2	3,4		1	4		1,2,7,15,19,21,22	4	4	4	4	5	3	4	3	3	2	4	2	5	4	3	5	3	5	1	2	4	2
242	K97	2	1	38	1		0		2	0	1,2,3			2,3,5,7,8	1	Sushant Pharmacy	1,3	1	1,2,3,4	2	1	1,3		2	1		1,2,22	5	5	5	4	4	2	2	4	2	1	4	4	5	3	4	5	5	3	2	2	5	4
243	K98	2	1	77	1		1,5	BEP	1	1	1,2,3,4,7	cigarettes		2,3,7,8	1	Clinics near home	1,3,6	1	1,2,3,4	2	1	3,4		1	4		23	1	1	3	4	4	5	4	1	3	1	3	2	4	3	3	4	3	5	1	3	3	1
244	K99	2	1	38	1		2,5	Hypercholesterolemia	1	2	1,2,3			8	1	Thali Pharmacy	1,3,6	1	1,2,3,4	1	2	1,3		2	1		2,5	4	4	5	4	4	3	3	1	1	4	4	4	5	3	2	5	4	2	2	1	5	4
245	K100	2	1	70	1		0		2	0	1,2,3,7,11			2,3,4,8	1,2	Clinics near home	1,3,6	1	1,2,3,6	2	1	1,3		1	4,5		1,2,5,9,17,22	5	5	5	4	4	3	4	4	4	1	2	3	5	3	4	5	4	2	1	4	5	4
246	K101	2	2	55	1		1		1	3	1,2,3			8	1	Clinics near home	1,3,6	1	1,2,3,4	1	2	3,4		2	1		1,2,13,16,19,21,22	4	4	5	4	5	3	3	3	3	2	4	4	5	3	3	5	5	4	3	1	4	1
247	K102	2	1	61	1		0		2	0	1,2,3,4,7	meat		2,4,5,6,7,8	2		1,3,6	1	1,2,3,4,5,6	1	4	1		1	4		2,19,21,22	5	5	5	5	5	5	4	3	2	2	2	2	5	4	4	4	4	5	4	5	5	2
248	K103	2	1	56	4	Magar	2		1	1	1,2,3,4,5,7	red meat	bitter gourd	7,8	2		1	1	1,2,3,4	2	1	1,3		1	4		23	2	2	4	2	4	4	4	4	5	1	4	3	5	3	4	4	4	3	4	2	3	2
249	K104	2	1	65	1		2,5	BEP, Hypercholesterolemia	1	2	1,2,3,4,5,7,11	red meat	fenugreek seeds, neem, garlic, turmeric	4,5,6,8,9	1,2	Meridian Clinic	1,3	1	1,2,3,4	2	1	2,3,6		1	2,4,5		1,5,19,21,22	5	5	5	5	5	5	5	5	5	4	4	4	5	5	4	5	5	4	5	4	5	4
250	K105	2	1	52	4	Chaudhary	1,5	Hypercholesterolemia	1	2	1,2,3			8	1	Ishworpur Health Care Clinic	1,3	1	1,2,3,4	2	1	2,3,6		2	1		1,2,5,19,21	5	5	3	5	5	3	3	3	1	3	4	2	5	3	3	5	4	3	2	2	5	2
251	K106	2	1	70	1		1,2,5	Hypothyroidism, Chronic Gastritis	1	7	1,2,3,7			2,3,4,5,6,7,8	2		1,3	1	1,2,3,4,5,6	2	1	3		1	4		1,2,5,11,13,17	5	5	5	5	4	5	3	2	5	2	3	2	5	3	3	5	5	4	2	4	5	2
252	K107	2	1	52	1		0		2	0	1,2,3,7,8,11			8	1,2	KMC Hospital	1,3	4,5	1,2,3,4,5,6	2	1	1,3		1	4,5		1,7	5	5	1	2	5	2	4	5	5	1	1	5	5	1	5	5	5	1	1	5	5	1
253	K108	2	1	71	1		2		1	1	1,2,3,11			2,3,4,5,6,7,8,9,11	1	Prakriti Medical	1,3	1	1,2,3,4	2	1	1,2,3,6		1	5		1,5,7,10,11,12,13,22	5	5	5	4	5	4	3	4	4	1	1	4	5	5	4	5	5	5	1	4	5	2
254	K109	2	2	67	1		1,2,3,5	Hypothyroidism, Hypercholesterolemia, Mood Disorder, Hyperuricemia	1	8	1,2,3,11			5,6,8,9,11	1	Prakriti Medical	1,3,6	1	1,2,3,4,5,6	2	1	1,3,4		2	1		2	5	5	5	5	5	5	4	3	2	3	1	4	5	5	4	5	5	5	1	5	5	5
255	K110	2	1	45	4	Tamang	0		2	0	1,2,3,7			8	1	Kaule Clinic	1,3	1	1,2,3,4,5,6	2	1	1,3		2	1		2,7,10,19,21	5	5	5	5	5	2	4	4	1	1	4	4	5	3	5	5	5	4	2	4	5	2
256	K111	2	1	42	1		0		2	0	1,2,3,4,7,11	meat, eggs		2,4,5,6,7,8,9	2		1,3	1	1,2,3,4,6	2	1	2,3,4		1	4,5		1	4	3	2	2	4	1	4	5	3	1	1	2	5	4	4	4	4	1	1	2	5	1
257	K112	2	1	47	1		0		2	0	1,2,3,4,7,8	meat		5,6,8	2		1,3,6	1	1,2,3,4	2	1	5		1	4		1,5	5	5	5	5	4	5	4	1	5	5	4	5	5	2	5	5	5	5	1	5	5	4
258	K113	2	1	60	1		5	Hypercholesterolemia, Hemorrhoids	2	0	1,2,3,7			3,8,9	1	Ayurbed Swasthya Kendra	1,3	1	1,2,3,4	2	1	1,2,3		2	1		1	4	5	5	4	5	5	5	2	4	3	4	5	5	5	4	5	4	4	1	4	5	1
259	K114	2	2	55	2		1,2		1	2	1,2,3,7			5,8	1	Clinic near home	1	1	1,2,3,4	2	1	3		2	1		1	4	4	5	5	4	3	2	3	5	1	2	4	5	4	3	5	2	4	2	4	5	3
260	K115	2	1	48	1		0		2	0	1,2,3,4,7	Hot foods		2,8	1	Gurung Medical	1,3,6	1	1,2,3,4	2	1	3,4		1	4		1,5,10,12,22	5	5	4	5	4	5	4	2	3	4	5	2	5	3	5	5	5	5	1	4	2	4
261	K116	2	2	40	1		5	Hyperuricemia	2	0	1,2,3,4,7	red meat, beans		2,3,4,5,6,7,8	1	Alina Medical	1,3	1	1,2,3,4,5,6	2	1	1,3		2	1		1,2,4,5,7,9,19,21,22	4	5	5	2	5	5	4	4	5	1	4	4	5	3	5	5	5	4	4	5	5	4
262	K117	2	1	57	1		0		2	0	1,2,3,4,7	red meat		2,3,4,5,6,7,8	2		1,3	1	1,2,3,4,5,6	2	1	3,4		1	4		1,13	5	5	4	1	5	5	4	1	5	1	1	2	5	3	4	5	4	5	1	2	5	2
263	K118	2	1	58	2		0		2	0	1,2,3,7			8	1,2	Talatum Clinic	1,3,6	1	1,2,3,5	2	1	1,3		1	4		22	4	4	5	5	4	5	2	2	5	3	4	2	5	3	4	5	5	5	2	4	5	3
264	K119	2	1	41	4	Sherpa	0		2	0	1,2,3			5,6,8	1	Clinics near home	1,3,6	1	1,2,3,4,5,6	2	1	1,3		2	1		2,7,19,21,22	5	5	5	5	5	5	5	3	5	1	2	1	5	3	3	5	5	4	1	4	5	1
265	K120	2	1	46	1		0		2	0	1,2,3,7			2,4,5,6,7,8	1,2	Medicare National Clinic	1,3	1	1,2,3,4	2	1	1		1	4		23	2	1	5	3	5	2	1	4	3	1	4	2	5	1	3	5	5	3	1	4	5	1
266	K121	2	1	45	2		0		2	0	1,2,3,5,7		aloe vera, fenugreek seeds, bitter gourd, heart-leaved moonseed	5,6,7,8,9	2		1,3	1	1,2,3	2	1	2,3		1	2,4		1,2,10,11,13,21,22	5	5	5	5	5	4	4	4	5	1	4	1	5	3	3	5	4	4	1	5	5	4
267	K122	2	2	55	2		1,5	Chronic gastritis	1	6	1,2,3,4	tea, redmeat		6,8	1	Clinics near home, Gangalaal	1,3,6	1	1,2,3,4	2	1	1,3		2	1		2,19,21,22	3	4	5	5	5	5	4	4	5	1	5	5	5	3	4	5	5	5	1	5	5	5
268	K123	2	1	40	1		1		1	3	1,2,3,7			8	1	Clinics near home, Gangalaal	1,3,6	1,3	1,2,3,4,5,6	2	1	1,3,6		1	4		1,10,19,21	4	5	4	5	4	5	1	1	2	1	5	4	5	3	5	5	5	5	1	5	5	4
269	K124	2	1	60	1		1,2		1	6	1,2,3,4,5,7	rice, fatty foods	dhindo	8	1	Health Post near home	1,6	1	1,2,3,4	2	1	1,3		1	4		1,2,22	5	5	3	4	5	5	2	1	3	2	2	2	5	3	3	5	5	5	1	4	5	1
270	K125	2	1	54	2		5	Hypercholesterolemia	1	1	1,2,3,7			2,4,5,6,7,8	1,2	Health Post near home	1,3,6	1	1,2,3,4	2	1	3		1	4		1,2,5,7,9,10,13,22	4	4	4	5	5	4	4	4	4	4	5	4	5	3	4	5	5	4	4	1	5	4
271	K126	2	2	68	2		1		1	2	1,2,3			2,3,7,8	1	Lokanthali health post	1,3	1	1,2,3,4,5,6	2	1	3,4,8	Keeps note of each time she takes medicine	2	1		2,5,7,9,13,19,21,22	5	5	3	5	5	3	3	3	3	1	1	2	5	3	3	5	4	2	2	2	4	1
272	K127	2	2	49	1		0		2	0	1,2,3,4	meat, eggs		2,5,6,7,8	1	Clinics near home	1,3	1	1,2,3,4,5,6	1	5	6		2	1		1,2,7,22	5	4	5	5	5	4	5	4	1	1	4	2	5	3	4	5	5	2	2	4	5	4
273	K128	2	1	72	1		1,5	Hypercholesterolemia, COPD, BEP	1	8	1,2,3,4,7	meat, eggs		2,4,8	1	Pharmacies near home	1,3,6	1	1,2,3,4,5,6	1	2	1,3,4		2	1		2,4,7,10,19,21,22	4	5	5	5	4	5	4	1	3	1	4	5	5	3	4	5	5	5	1	4	5	5
274	K129	2	2	71	1		1,5	Rheumatoid Arthritis	1	4	1,2,3,4,11	milk tea		2,7,8	1	Clinics near home	1,3,6	1	1,2,3,4,5,6	2	1	1,3,8	Her medicines are packaged according to the exact time to be taken by her grandchildren	1	5		1,18	5	4	5	1	5	5	2	1	3	2	1	4	5	3	4	5	4	5	1	2	4	1
275	K130	2	2	61	1		1,5	Hypothyroidism, mood disorder	1	7	1,2,3,7			2,7,8	1	Tilhar clinic	1,3	1	1,2,3,4,5,6	2	1	3,4		2	1		1,2,7,10,13,16,19,21,22	5	5	5	5	5	5	1	1	2	3	5	4	5	3	4	5	4	5	1	2	4	1
276	K131	2	1	78	1		1,5	B12 deficiency	1	3	1,2,3,8			2,7,8	2		1,3	1,3	1,2,3,4,5	2	1	2,4		2	1		13,16	4	4	5	4	4	5	2	1	4	1	2	2	5	4	5	5	4	5	3	2	5	2
277	K132	2	2	65	2		1,2		1	4	1,2,3,4	low fluid diet, rice		7,8	1,2	Purnima medical	1,3	1	1,2,3,4	1	2	1,2,6		2	1		23	2	2	4	5	4	5	4	2	5	3	4	4	5	5	3	5	3	5	2	4	5	4
278	K133	2	1	41	1		0		2	0	1,2,3,7,8,10,12			2,5,6,7,8	1	Clinics near home	1,3	1	1,2,3,4,5	2	1	3		1	4		1,2,7,10,19	5	4	5	4	5	2	1	5	5	1	1	1	5	3	5	5	5	2	1	2	5	1
279	K134	2	1	56	1		1,2,5	Hypercholesterolemia	1	5	1,2,3,5,7		peanunts	5,6,7,8	1	Clinics near home	1,6	1	1,2,3,4	2	1	1,3		2	1		1,12,16,22	5	5	5	5	5	5	1	1	1	1	4	5	5	3	4	5	5	5	1	2	5	4
280	K135	2	1	35	1		0		2	0	1,2,3			5,6,7,8	1,2	Clinics near home	1,3	1	1,2,3,4,5,6	2	1	1,3		2	1		1	4	4	5	4	4	2	3	4	1	1	5	1	5	3	5	5	5	4	2	2	5	4
281	K136	2	1	38	4	Magar	0		2	0	1,2,3,4,7,8,9	alcohol, cigarettes		2,3,4,5,6,7,8,11,12,13	1	Ramnagar samudayk hospital	1,3,6	1,3	1,2,3,4,5,6	2	1	2,3		1	4		1,7,22	4	4	5	4	5	5	4	1	1	2	5	5	5	3	5	5	5	5	1	4	5	4
282	K137	3	1	69	2		2		1	2	1,2,3,4,5,7	red meat, rice	fenugreek seeds, bitter gourd	2,4,5,6,7,8	1	Clinics near home	1,3,6	1	1,2,3,4,5,6	2	1	1,3		1	4		1,19	5	4	5	4	5	5	2	2	4	3	4	2	5	4	4	5	4	5	1	4	5	2
283	K138	3	1	74	2		5	Hypercholeterolemia	1	1	1,2,3,5,7,8,11		Triphala	2,5,6,7,8,9	1,2	Clinics near home	1,3,6	1	1,2,3,4	2	1	1,3		1	4,5		1,18	5	4	5	4	3	5	3	1	2	1	3	4	5	5	3	5	3	5	1	3	5	1
284	K139	3	1	56	2		5	Hypercholeterolemia	1	1	1,2,3,8			2,5,6,7,8	2		1,3	1	1,2,3,4,5,6	2	1	1,3		2	1		1,10,19,21,22	5	4	5	5	4	5	5	3	2	1	4	4	5	1	5	5	2	4	1	2	5	1
285	R1	1	2	52	2		5	stone in galbladder	2	0	1, 2, 3, 10, 11			1	1	clinic	1,3,6	2021-01-03	1,2,4	1	2	2,3,6		2	1		1, 5, 6, 7, 18, 19, 22	5	5	2	5	4	5	3	5	5	1	5	4	4	4	5	5	4	5	1	2	1	5
286	R2	1	2	58	1		5	backache	2	0	1, 2, 3, 4, 6, 7, 8, 9, 12	meat and fish		2012-07-11	1	clinic	1,3,6	2021-01-03	1, 2, 3, 4, 5, 6,	2	1	1,3,6		2	2021-02-04		1, 2, 18, 22	4	5	5	1	5	4	4	4	2	1	5	5	5	4	4	5	5	4	3	4	1	5
287	R3	1	2	52	1		5	lung disease	1	1	1, 2, 3, 6, 7, 8, 9, 10, 11, 12			2, 3, 4, 5, 6, 7, 12, 13	1	health post	1,3,6	2021-01-03	1, 2, 3, 4, 5, 6	2	1	1, 3, 4, 6		1	2,4,5		1, 2, 6, 7, 8, 9, 14, 15, 16, 17, 18, 19	5	5	4	5	5	4	4	4	2	1	4	1	5	4	5	5	5	4	4	4	5	4
288	R4	1	1	57	1		5	fatty liver	1	2	1,2,3,4,5,6,7,8,9,10,12	sweet foods	fruits	2, 3, 4, 5, 6, 7, 10, 11, 13	1	hospital, pharmacy, health post	1,3,6	2021-01-03	1, 2, 3, 4, 5, 6	2	1	2, 3, 4, 6		1	2,4,5	egg	1, 2, 5, 6, 10, 13, 18, 22	5	4	5	5	5	4	4	4	2	1	4	1	5	4	5	5	5	4	4	4	5	4
289	R5	1	1	62	12		5	BPH, asthma	1	2	1, 2, 3, 4, 5, 7, 8, 9, 11, 12	meat and fish	milk, egg, horlicks	2, 3, 5, 6, 7, 9, 10, 11, 12, 13	2021-01-02	hospital	1,3,6	2021-01-03	1, 2, 3, 4,	2	1	2,4,5	after having milk in the morning	1	2,4,5	chabanprash	1, 2, 10, 11, 12, 13, 15, 18, 19, 22	4	5	5	5	5	5	1	1	5	3	5	4	5	5	3	5	1	5	1	4	5	4
290	R6	1	2	48	1		0		2	0	1, 2, 3, 7, 10, 12			2, 3, 4, 5, 6, 7, 10, 11, 12, 13	1	clinic	1,3,6	2021-04-05	1, 2, 3, 4, 6	2	1	2, 3, 4, 6		2	4		2021-01-02	4	4	4	2	4	4	3	4	1	1	4	1	5	4	4	5	4	4	2	3	4	3
291	R7	1	2	53	1		0		2	0	1, 2, 3, 4, 10, 12	meat and fish		5, 6, 7, 8, 10, 13	2		2021-01-03	1,2,3	1, 2, 3, 5	2	1	4,5,6		2	1		2019-01-03	4	4	3	1	5	4	3	5	5	1	1	1	5	5	5	5	5	4	1	3	5	1
292	R8	1	2	52	1		5	thyroid disorder	1	1	1, 2, 3, 4, 7, 8	meat and fish		2021-03-07	1	clinic	4	4	2021-01-03	2	1	2021-01-03		2	1		2, 5, 12, 13, 16, 22	4	4	2	2	4	4	3	3	2	1	2	1	1	2	4	2	2	4	2	3	3	2
293	R9	1	1	58	1		0		2	0	1, 2, 3, 10, 12			2021-05-13	2		1,3,6	2021-01-03	1, 2, 3, 4, 6	2		2, 3, 4,		1	5		2019-01-11	1	5	5	2	5	5	4	1	3	3	4	3	1	1	3	1	5	3	1	3	5	1
294	R10	1	2	68	1		0		1	3	1, 3, 4, 6, 9	alcohol		11	1	health post, hospital	4	2021-04-05	1, 2, 3, 4	2	1	2021-02-04	after lunch	2	1		23	1	1	5	4	1	5	3	4	1	1	5	2	4	3	5	5	3	4	2	1	1	1
295	R11	1	2	52	1		5	knee pain	2	0	1, 2, 3, 6			2,3,7	1	medical	1	2021-04-05	1,2,3	2	1	2021-02-03	after lunch	2	1		1, 2, 4, 5, 10, 13, 15, 18, 19, 21	5	5	5	5	5	4	5	1	1	1	1	4	5	5	3	5	1	2	5	2	3	3
296	R12	1	2	74	2		0		2	0	1,8,9			10,11	1	clinic	1,3,6	2021-04-05	1,2,3	2	1	2,3,6	after lunch	2	1		1	1	1	4	1	5	4	4	3	1	1	1	1	5	5	3	5	4	3	5	1	5	1
297	R13	1	2	57	1		0		2	0	1, 2, 3, 4, 10	goat meat, sour curd, tangy foods		2021-02-11	1	medical	4	4	1,2,3	1	2	1		2	1		1, 2, 7, 8, 11, 12, 18, 22	4	5	4	4	5	5	4	5	1	1	5	1	5	5	5	5	5	5	1	4	5	4
298	R14	1	2	53	1		1,5	gastritis	1	1	1, 2, 3, 4, 5, 6, 8, 9, 10, 11	sweets, chicken, egg	fruits	2, 3, 7, 10, 11	1	health post	1,3,6	2021-01-03	1, 2, 3, 4, 5, 6	1	1	2021-03-04	at 11am	1	5		1, 2, 3, 4, 5, 7, 8, 9, 10, 11, 15, 16, 17, 18, 19, 20, 21	4	4	5	4	3	5	1	3	4	1	5	4	5	5	3	5	5	5	1	5	4	4
299	R15	1	2	72	1		1,5	asthma	1	5	1, 2, 3, 5, 6, 8, 9, 11		vegetarian foods	3,12	1	hospital and medical	1,3,6	2021-04-05	1, 2, 3, 4, 5, 6	2	1	2021-03-06		1	5		1, 2, 4, 5, 7, 8, 9, 10, 13, 14, 15, 16, 19, 21, 22	4	2	5	4	5	5	3	5	1	1	4	5	5	5	4	5	4	5	1	2	3	1
300	R16	1	2	59	1		5	gout	1	1	1, 7, 8, 9			9	1	medical	1,3,6	2021-04-05	4,5,6	2	1	1, 3,	after breakfast at 8am	2	1		1, 2, 4, 5, 7, 8, 9, 10, 13, 15, 16, 17, 18, 19	3	4	1	1	4	5	4	1	5	1	5	1	5	5	4	5	1	5	1	3	5	1
301	R17	1	2	70	1		2,5	asthma	1	3	1, 2, 3, 4, 5, 6, 8, 9, 11	potato, sweet potato	seasonal fruits	2,3,8	1	hospital	1,3,6	2021-04-05	1, 2, 3, 4, 5, 6	2	1	3,4,6		1	2021-02-05		1, 2, 5, 6, 7, 8, 9, 10, 11, 13	3	5	5	1	5	5	5	3	1	1	1	5	5	5	5	5	2	5	1	3	5	4
302	R18	1	1	60	4	bhojpuri	2021-01-03		1	4	1, 2, 3, 4, 5, 6, 8, 10	red meat	dry fruit, fruits	7,11,12	1	health post	1,3,6	1	1, 2, 3, 4	1	5	2021-04-06		1	3		1, 2, 5, 6, 7, 8, 13, 15, 16, 17, 22	5	5	5	1	5	5	4	1	1	1	1	5	5	5	4	5	1	5	1	4	5	1
303	R19	1	1	65	1		2		1	1	1,2,3,4,5,6,7,8,9,10,11,12	goat meat, fatty foods	egg, milk	2, 3, 4, 7, 10, 11	2		1,3,6	2021-04-05	1,2,3	2	1	1, 3, 5, 6		1	4		1, 8, 11, 13, 22	5	5	4	1	5	3	3	1	5	3	1	5	5	5	5	5	5	4	5	4	5	1
304	R20	1	1	50	1		2		1	1	1, 2, 3, 4	goat meat		7, 8, 10, 13	1	hospital	1,3,6	2021-01-03	1, 2, 3, 4, 5, 6	2	1	3	after dinner	2	1		1,2,5	4	4	4	2	4	5	3	5	4	1	1	2	5	5	5	5	5	5	1	1	5	1
305	R21	1	2	68	1		1		1	2	1, 2, 3, 4, 6, 8, 9, 10	sugar, meat, fish, egg, garlic, onion		2, 3, 4, 8, 9, 10, 11,	1	medical	1,3,6	2021-04-05	1, 2, 3, 4, 5, 6	2	1	3	after lunch	1	2021-02-05		1, 2, 10, 11, 13, 19	5	5	5	5	4	5	1	1	3	3	3	1	5	5	3	5	3	5	1	1	5	1
306	R22	1	2	52	1		5	thyroid problem	1	1	1, 2, 3, 4, 8, 9	spices		2011-03-07	1	medical	1,3,6	2021-01-03	1, 2, 3, 4	2	1	2021-03-06	at 7pm	2	1		1, 2, 5, 10, 11, 13, 15, 16, 18, 19, 22	5	5	2	1	5	4	5	5	1	1	4	2	5	5	5	5	4	5	1	1	3	1
307	R23	1	1	52	12		0		2	0	1, 2, 3, 8, 10			2,6,7	1	clinic	2021-01-03	4	1,2,3	2	1	2021-01-03		2	1		1, 2, 5, 10, 11	5	5	4	3	5	5	4	4	2	2	2	2	5	4	4	5	3	4	2	4	4	2
308	R24	1	2	52	1		1,5	thyroid and swelling in legs	1	3	1, 2, 3, 4, 6, 8, 9	spices		2	1	hospital	1	1	1, 2, 3, 4, 5, 6	2	1	1, 2, 3, 6		2	1		1, 2, 4, 5, 6, 7, 10, 13, 14, 16, 19, 22	5	5	5	5	5	5	1	1	5	1	5	2	5	3	5	5	5	5	4	4	5	5
309	R25	1	2	70	1		0		2	0	1,5,9			2, 7, 9, 11	1	hospital	1,3,6	2021-04-05	1,2,3	2	1	1, 2, 3, 5		2	1		1, 2, 5, 6, 7, 8, 9, 10, 11, 13, 14, 15, 16, 18, 19	5	5	4	4	5	5	1	4	4	1	4	4	5	5	5	5	5	5	1	3	4	4
310	R26	1	2	80	1		5	asthma	2	0	1, 2, 3, 8, 9			2011-02-07	1	pharmacy	1,3,6	2021-04-05	1,2,3	2	1	1, 2, 3, 6		2	1		8	1	1	5	3	4	5	4	1	1	1	1	1	2	4	3	5	5	5	1	3	5	1
311	R27	1	1	73	1		1,2,3		1	7	1, 2, 3, 4, 5, 6, 8, 9	sugary foods	apple	2, 3, 5, 6, 7	2		1,3,6	2021-04-05	1, 2, 3, 4, 5, 6	2	1	1, 2, 3, 4, 5, 6		2	1		23	1	1	1	1	4	1	1	5	5	1	1	5	5	5	4	5	5	1	3	1	3	5
312	R28	1	1	56	12		2		1	1	1, 2, 3, 4, 6, 7, 9	alcohol		2, 4, 5, 6	1	hospital and pharmacy	1,3,6	2021-04-05	1, 2, 3, 4, 5, 6	2	1	1,3,6	empty stomach	2	1		1, 2, 7, 13, 15, 22	5	5	5	5	5	5	4	1	5	3	3	5	5	5	4	5	5	5	4	1	5	1
313	R29	1	2	60	12		2021-01-03		1	4	1, 2, 3, 4, 8, 9			2023-02-07	1	medical	1,3,6	2021-04-05	1, 2, 3, 4	2	1	1,3,6		2	1		1, 2, 5, 7, 8, 9, 10, 13, 14, 15, 16, 18, 19, 21, 22	5	5	5	5	5	5	3	1	1	1	5	1	5	5	3	5	1	5	1	5	5	5
314	R30	1	2	65	1		5	asthma, gastritis	2	0	1, 2, 3, 6, 8, 9			3, 7, 9, 10, 11	1	hospital	1,3,6	2021-04-05	1, 2, 3, 4, 5, 6	2	1	1, 2, 3, 4, 5		2	1		1, 2, 5, 7, 9, 10, 11, 13, 15, 19, 21, 22	5	5	5	4	5	5	1	1	1	1	4	1	5	5	4	5	1	5	1	5	5	5
315	R31	1	1	75	1		5	nerve compression in neck	1	1	1, 2, 3, 5, 6, 8, 9		fruits	3, 7, 9, 10, 11,	1	hospital	1,3,6	2021-04-05	1, 2, 3, 4, 5, 6	2	1	1, 2, 3, 4, 5		2	1		1, 2, 5, 6, 8, 10, 13, 15, 19, 21, 22	5	5	5	4	5	5	1	1	1	1	5	1	5	5	4	5	4	5	1	5	5	5
316	R32	1	1	64	1		1		1	5	1, 2, 3, 4, 7, 8, 9	meat and fish		2, 3, 4, 5, 6, 7, 9	2021-01-02	hospital	1,3,6	4,5	1, 2, 3, 4	2	1	1,2,3		2	1		1, 2, 19, 21, 22	5	5	4	1	5	5	4	4	1	1	1	5	5	5	4	5	5	5	1	1	5	1
317	R33	1	1	48	12		2		1	1	1, 2, 3, 4, 8, 9, 10, 12	sweet		2, 3, 4, 5, 6, 7,11	1	clinic, pharmacy	1,3,6	4	1, 2, 3, 4, 5, 6	2	1	1,2,3	after breakfast	2	1		1, 5, 6, 9, 10, 11, 13, 22	5	5	5	5	5	5	5	1	5	1	1	2	5	5	1	5	5	5	1	5	5	5
318	R34	1	2	62	1		0		2	0	1, 2, 3, 4, 7, 8, 9, 10	sweets, chicken		2, 3, 4, 5, 6, 7, 10	1	clinic, pharmacy	1,3,6	4,5	1, 2, 3, 5, 6	2	1	1, 2, 3, 4, 6		2	1		1, 8, 10, 13, 21, 22	5	5	2	2	5	5	5	1	5	4	4	3	5	5	4	5	1	5	1	2	5	1
319	R35	1	2	80	1		1,5	thyroid	1	2	1, 2, 3, 4, 5, 8, 9, 10	sugar, potato, sweet potato	horlicks, fruits	3,4,7	2		1,3,6	4,5	1, 2, 3, 4	2	1	2, 3, 4, 6		2,	1		1, 2, 5, 7, 15, 19	5	5	5	1	5	5	5	1	1	1	4	4	5	5	3	5	1	5	1	4	5	1
320	R36	1	2	82	1		2021-01-03		1	4	1, 2, 3, 4, 5, 8, 9	meat, alcohol, fish	milk, egg, fruits	7,9,11	1	medical	4	2021-04-05	1, 2, 3, 4	2	1	1, 2, 3, 4, 6		2	1		5, 7, 8, 9,19, 22	1	5	1	1	5	5	3	3	1	1	3	5	3	5	4	5	3	3	3	3	3	1
321	R37	1	2	66	1		5	gastritis	1	1	1, 2, 3, 4, 5, 6, 9, 10	ghee, yoghurt, milk	carrot, radhish, seasonal fruit	2, 3, 4, 7, 9	2021-01-02	hospital	1,3,6	5	1,2,3	2	1	1, 2, 3, 6		2	1		1, 2, 5, 6,10,18,19	5	5	5	4	5	5	3	1	5	1	3	1	5	5	4	5	1	5	1	3	5	2
322	R38	2	2	53	14	tamang	2,5	hyperlipidemia	1	1	1, 2, 3, 5, 6, 7, 8, 9			2021-07-10	1	clinic	4	1,3	1, 2, 3, 4	2	1	1, 2, 3, 6		2	1		1, 2, 5, 7, 8, 10, 16	3	4	4	3	4	5	2	1	1	3	4	4	4	3	3	4	4	5	1	3	3	1
323	R39	2	1	65	1		1,2,5	hyperlipidemia	1	8	1, 2, 3, 4, 6, 8, 9, 10	red meat and chilles		2, 7, 8, 10, 11, 12	1	health post, medical shops	1,3,6	1	1, 2, 3, 4, 5, 6	2	1	1, 2, 3, 6		2	1		1, 2, 5, 7, 8,10, 13, 18	4	4	5	2	5	4	5	5	1	1	1	4	5	5	5	5	5	4	1	1	5	2
324	R40	2	2	61	14	magar	2		1	1	1, 2, 3, 4, 6, 8, 9, 11	ladies finger, fat meat		2,7,8	1	medical and army hospital	4	4,5	1, 2, 3, 5, 6	2	1	1, 2, 3, 5, 6,		2	1		1, 2, 5, 7, 8, 14, 18, 21, 22	5	5	3	4	4	5	1	2	1	1	1	4	5	5	3	5	4	5	1	3	3	4
325	R41	2	1	54	12		2021-01-02		1	2	1, 2, 3, 5, 7, 9, 10		milk	4, 5, 6, 7, 10, 11	1	medical	1,3,6	1,3	1, 2, 3, 4	2	1	1, 2, 3, 5		2	1		1, 2, 5, 6, 7, 10, 13, 15, 19	5	5	2	2	4	3	4	3	1	1	4	5	5	5	3	5	3	3	1	3	2	5
326	R42	2	2	84	3		0		2	0	1, 2, 3, 4, 6, 8, 9, 10	meat and fish		2	2		1,3,6	4,5	1, 2, 3, 4, 5, 6	2	1	1, 2, 3, 5, 6		2	1		2021-01-15	5	5	5	1	5	5	5	1	1	1	1	1	5	5	4	5	3	5	1	1	5	1
327	R43	2	2	66	1		0		2	0	1, 2, 3, 4, 6, 8, 9, 10	meat and fish		2,11	2		1,3,6	4,5	1, 2, 3, 4	2	1	1,2,3	before lunch	2	1		5	5	5	4	1	5	5	1	1	1	1	1	1	5	5	4	5	5	5	1	1	5	1
328	R44	2	1	72	1		1		1	5	1, 2, 3, 4, 5,6, 7, 8, 9, 10, 12	meat and fish	fruits	2, 4, 5, 6, 7, 8, 10, 11	2021-01-02	medical, clinic, health post	1,3,6	4,5	1, 2, 3, 4, 5, 6	2	1	1, 2, 3, 6		1	2021-02-04		19	1	5	5	1	5	5	5	5	1	1	1	1	5	5	5	5	5	5	1	1	5	1
329	R45	2	2	41	1		1,2,3,5	gout	1	3	1, 2, 3, 4, 6, 9	meat, fish and pulses		2, 5, 6, 8, 10, 11	1	medical and hospital	1,3,6	4,5	1,2,3,4	2	1	1,2,3,6		2	1		1, 2, 5, 7, 8, 9, 10, 13, 15, 16, 17, 19, 21, 22	5	5	5	5	5	5	5	1	5	1	1	4	5	5	5	5	4	5	1	1	5	5
330	R46	2	2	65	1		5	thyroid problem	1	1	1, 2, 3, 4, 5, 6, 7, 8, 9	meat and fish	fruits and milk	2,7,8	1	medical	1,3,6	4,5	1, 2, 3, 4, 5, 6	2	1	1,2,3,6		1	4		7,8,13,15, 18, 22	1	1	5	4	5	5	5	1	1	1	1	1	5	5	5	5	1	5	1	4	5	5
331	R47	2	1	54	14	rai	2		1	1	1, 2, 3, 4, 8, 12	sweets		2, 5, 6, 8	1	health post	1,3,6	4,5	1,2,3,4	2	1	1,2,3,6		2	1		2,3,4,5,7,8,9,10,11, 13, 15, 18	4	5	2	3	5	5	5	1	1	1	5	4	5	5	4	5	4	5	1	4	5	5
332	R48	2	1	65	14	rai	1		1	1	1, 2, 3, 4, 6, 7, 8, 9	tomato, brinjal, potato, cabbage		11	1	medical	1,3,6	1,3	1, 2, 3, 4, 5, 6	2	1	1,2,3	after breakfast	2	1		18, 22	5	5	1	5	5	5	5	5	1	1	4	4	5	5	5	5	5	5	1	1	4	1
333	R49	2	2	73	34	hindi, baajika	2021-01-02		1	1	1, 2, 3, 4, 5, 6, 7, 8, 9,	sugar, mango, grapes	milk and soup	7,8	1	hospital	1,3,6	1,3	1,2,4,5,6	2	1	1,2,3,4,6		2	1		5,15, 18, 22	1	5	1	1	5	3	5	5	1	1	5	4	5	5	5	5	5	5	1	1	1	1
334	R50	2	1	80	1		5	asthma	1	4	1, 2, 3, 4, 6, 7, 8, 9, 10	cold drinks		2,7,11	1	medical	1,3,6	4,5	1,2,3,4	2	1	1,2,3,6		1	2,4		1	5	5	1	1	5	5	4	1	1	1	1	1	5	5	2	5	3	5	1	3	3	3
335	R51	2	1	66	1		1		1	5	1, 2, 3, 5, 6, 7, 8, 9,10, 11, 12			2, 5, 6, 7, 8	2021-01-02	clinic	1	1,3	1,2,3	2	1	1, 2, 3, 4		1	2021-04-05		2021-01-22	5	5	1	1	2	1	1	5	1	1	1	5	5	5	5	5	5	1	1	1	1	1
336	R52	2	2	42	1		0		2	0	1, 2, 3, 8, 10			2, 5, 6, 7, 9, 10	2021-01-02	medical	1	4,5	1,2	2	1	1, 2, 3, 6		2	1		2010-01-02	5	5	1	1	5	2	5	3	5	1	1	3	5	5	4	5	5	4	1	4	5	1
337	R53	3	1	43	12		0		2	0	1, 2, 3, 6, 7, 8, 9, 10, 12			2, 4, 5, 6, 7, 8, 10	2021-01-02	clinic	1,3,6	4,5	1, 2, 3, 4, 5, 6	2	1	1,2, 3, 4, 5, 6		1	4		1,2, 19, 22	5	5	5	5	5	5	1	1	5	1	1	1	5	5	5	5	1	5	1	1	5	1
338	R54	3	1	75	1		1		1	2	1, 2, 3, 6, 7, 8, 9, 10			2010-07-09	2		1	4,5	1, 2, 5, 6	2	1	1,2,3		1	4		23	1	1	1	1	5	5	1	2	1	1	1	1	5	5	5	5	4	5	1	1	5	1
339	R55	3	2	63	12		5	hyperlipidemia	2	0	1, 2, 3, 5, 7, 8, 9, 10, 11, 12		methi, fruits	2, 5, 6, 7, 10	2021-01-02	medical	1,3,6	4,5	1, 2, 3, 4, 5, 6	2	1	1, 2, 3, 5,6		1	4,5		1,2, 19, 21	3	1	1	4	3	5	1	5	5	1	1	5	5	5	5	5	2	5	1	1	5	1
340	R56	3	2	44	1		0		2	0	1, 2, 3, 4, 6, 7, 8, 10	goat meat, fish, ghee, wine		2, 4, 5, 6, 7, 8, 10	1	medical	1	4,5	1, 2, 3, 4, 5, 6	2	1	1, 2, 3, 6		2	1		1, 2, 5, 10, 13	4	4	5	5	5	1	5	5	4	1	1	1	5	3	3	5	3	1	4	3	5	1
341	R57	2	1	60	1		1		1	5	1, 2, 3, 4, 6, 7,8, 9, 10	banana, yoghurt		2	1	medical and hospital	1,3,6	1	1,2,3	2	1	1, 2, 3, 6		2	1		1, 2, 6, 7, 8, 10, 11, 13, 16, 18, 19, 21, 22	4	4	5	5	5	5	4	1	1	1	5	4	5	5	4	5	1	4	1	2	5	1
342	R58	2	2	58	12		0		2	0	1, 2, 3, 5, 6, 8, 9, 12		milk and rice	2021-02-06	2021-01-02	medical	1,3,6	4	1,2,3,4	2	1	1,2,3,6		2	1		2014-07-08	1	1	3	1	3	3	3	4	1	1	1	2	5	3	3	5	3	3	3	1	3	1
343	R59	2	1	64	12		0		2	0	1, 2, 3, 6, 7, 8, 9, 12			2,7,9	1,2	medical	1,3,6	1	1,2,4	2	1	1, 2, 3, 6		1	4		23	1	1	4	1	1	3	3	3	1	1	5	2	5	5	4	5	1	5	1	1	5	1
344	R60	2	1	54	1		0		2	0	1, 6, 7, 8, 10, 12			2, 4, 5, 6,7, 11	1	health post, medical and school	1,3,6	1,3	1,2,3,4	2	1	1,2,3,6		1	4		1, 2, 5, 6, 7, 10, 11, 12, 18, 19, 21,22	5	5	5	5	5	5	5	3	1	4	1	2	5	5	5	5	5	4	1	4	5	1
345	R61	2	2	81	1		1,3,5	asthma	1	2	6			2011-03-07	1	medical and healthpost	1,3,6	1	1,2,4	1	2	1, 2, 3, 6		2	1		1, 2, 5, 6, 7, 8, 9, 10, 11, 13, 16, 18, 19, 21, 22	1	4	1	1	5	5	5	1	1	1	1	3	5	5	3	5	1	5	5	3	3	1
346	R62	2	2	42	1		0		2	0	1, 2, 5, 6, 8, 10, 12		meat and fish	2021-05-06	1	medical	1,3,6	4,5	1,2,3	2	1	1,2,3,6		2	1		7, 9, 10, 11, 13, 22	5	5	5	1	3	5	4	1	1	1	5	1	5	5	1	5	3	5	1	1	5	5
347	R63	2	1	52	14	magar	0		2	0	1, 2, 3, 4, 6, 7, 8	meat and fish		2011-05-06	1	medical	1,3,6	4,5	1,2,3,4	2	1	1, 2, 3, 6		1	4		1, 2, 5, 7, 11, 13, 15, 18, 19, 21, 22	3	5	5	5	3	4	5	5	1	1	5	5	5	5	3	5	5	3	3	3	3	4
348	R64	2	2	55	1		1,5	gastritis	1	1	1, 2, 3, 4, 6, 8, 9, 10	meat and fish		2, 5, 6, 7	1	medical	1,3,6	4,5	1, 2, 4, 5, 6	2	1	1, 2, 3, 5, 6,		2	1		1,2,4	5	5	5	1	5	2	5	5	1	3	3	1	4	3	5	5	3	5	1	3	5	5
349	R65	2	2	74	12		1		1	3	1, 2, 3, 4, 6, 8, 9	buff and mutton		2,7,10	1	community building, FCHVs	1,3,6	2021-04-05	2021-01-02	2	1	1, 2, 3, 6		2	1		1, 2, 10, 11, 15, 19, 21, 22	1	1	3	1	5	5	4	1	4	1	1	1	5	5	3	5	1	5	1	1	5	1
350	R66	2	2	50	1		0		2	0	1, 2, 3, 4, 6, 8, 9, 10	red meat		2, 4, 5, 7	1	hospital	1,3,6	4,5	1, 2, 3, 4, 5, 6	2	1	1, 2, 3, 6		2	1		2, 4, 5, 6,7, 8, 10, 13	5	5	1	1	5	5	3	5	1	3	1	1	5	3	3	5	4	5	1	3	4	1
351	R67	2	1	40	1		0		2	0	1, 2, 3, 6, 7, 10			1	1	medical	1,3,6	1,3	1,2,3,4	2	1	1,2,3,5,6		1	4		1,2,5, 9, 10, 11, 13, 21, 22	5	5	5	5	4	2	5	1	5	1	5	5	5	5	5	5	1	5	1	1	5	1
352	R68	2	1	58	1		5	hyperlipidemia	1	1	1,2,3			2,7,9	2021-01-02	medical	1,3,6	4,5	1, 2, 3, 4, 5, 6	2	1	1, 2, 3, 4, 6		2	1		1, 7, 8, 19	4	4	3	4	5	5	2	1	1	1	1	4	5	5	5	5	1	5	1	1	5	1
353	R69	2	1	62	1		1		1	3	1, 2, 3, 4, 6, 8, 9			5,6,7	1	medical	1,3,6	4,5	1,2,3,4	2	1	1, 2, 3, 4, 6		2	1		23	1	1	5	5	5	5	1	1	1	1	1	5	4	5	5	5	1	5	1	1	5	1
354	R70	2	2	55	1		1		1	8	1, 2, 3, 4, 6, 8, 9	meat, fish, alcohol, flour, cigar		2,5,6,7	1	clinic, pharmacy	1,3,6	4,5	1, 2, 3, 4, 5, 6	2	1	1, 2, 3, 4, 6		2	1		1, 2, 6, 7, 10, 11, 13, 15, 19, 22	5	5	5	5	5	5	4	1	1	1	5	1	5	5	2	5	3	5	1	1	1	1
355	R71	2	2	52	1		0		2	0	1, 2, 3, 6, 8, 9, 11, 12			2011-02-06	2		1	1	1,2,3	2	1	2021-01-02	in the morning	2	5		1, 2, 9, 13, 18, 22	3	5	5	5	5	4	5	1	1	1	1	1	5	3	4	5	3	3	1	5	5	5
356	R72	2	2	56	1		1		1	4	1, 2, 3, 4, 6, 8, 9	meat, fish, lemon, banana, cabbage		2011-02-07	2		1	1	1, 2, 3, 4	2	1	1,2,3	in the morning	2	1		1, 2, 5, 6, 7, 8, 9, 13, 15, 19	5	5	2	3	5	1	5	5	1	1	1	1	5	3	5	5	5	5	1	5	5	5
357	R73	2	1	60	1		0		2	0	1, 2, 3, 6, 7, 8, 9			2,3,7,11	2		1	1	1,2,3,4	2	1	1,2,3,4	in the morning	2	1		1,2,5,7,13,15	5	5	5	5	5	3	3	3	1	1	1	4	5	3	3	5	3	4	1	5	5	5
358	R74	2	1	56	1		2021-01-02		1	9	1, 2, 3, 4, 6, 7, 8, 9	potato, sour foods		2, 3, 6, 7, 11	2		1	1	1, 2, 3, 4, 5, 6	2	1	1, 2, 3, 4, 6		2	2		1, 2, 5, 7, 9, 13, 22	4	5	5	5	5	2	4	2	1	1	1	4	5	4	3	5	5	5	1	5	5	5
359	R75	2	1	70	1		1,5	asthma	1	2	1, 2, 3, 4, 8, 9, 10	alcohol		2, 4, 9, 11	1	health post	1	2021-04-05	1, 2, 3, 4	2	1	1, 2, 3, 4, 6		2	1		1, 2, 3, 4, 5, 6, 7, 8, 10, 11, 13, 14, 15,17, 18, 19, 22	3	3	4	4	3	5	3	2	1	1	5	5	5	5	5	5	5	4	4	5	3	4
360	R76	2	2	62	1		1,5	thyroid	1	4	1, 2, 3, 4, 7	mutton		2, 3, 7, 11	1	health post	1,3,6	4	1,2,3	1	2,3,4	1, 2, 3, 6		2	4		1, 2, 4, 5, 6, 7, 8, 9, 10, 11, 13, 15, 16, 18, 19, 21, 22	5	5	3	5	5	4	3	1	1	1	5	3	5	5	3	5	2	3	3	4	3	5
361	R77	2	1	46	1		1		1	2	1, 2, 3, 4, 6, 8, 10, 12	junk foods		2, 5, 6, 7, 11	1	medical	1,3,6	1,3	1,2,3	2	1	1,2,3,6		2	1		2021-02-06	5	2	1	1	5	5	5	1	1	1	5	2	5	5	5	5	1	5	3	4	5	1
362	R78	2	2	68	1		1		2	0	1, 2, 3, 4, 5, 6, 7, 8, 9 ,10	sugar	fruit, flour of junelo, corn flour, green veggies, cereal	2, 4, 5, 6, 7, 9	1	medical	1,3,6	4,5	1, 2, 3, 4, 5, 6	2	1	1,2,3,5	empty stomach in the morning	2	2,5		2, 3, 4, 5, 7, 9, 11, 15	5	5	5	1	5	5	1	5	1	1	1	5	5	5	5	5	5	5	1	2	5	1
363	R79	2	2	59	12		5	hyperlipidemia, thyroid, gastritis	1	4	1, 2, 3, 4, 6, 8, 9	egg		2, 5, 6, 7, 9	2021-01-02	medical	1,3,6	4	1,2,3	2	1	1, 2, 3, 5, 6		2	1		1, 2, 7, 8, 10, 11, 13, 15, 16, 18, 19, 21,22	5	5	5	5	3	5	5	1	5	1	5	4	5	5	5	5	4	5	1	5	5	1
364	R80	2	2	72	1		1,5	gastritis	1	4	1, 2, 3, 8, 9, 10			7	1	medical	1,3,6	1	1,2,3,4	1	2,3,4	1,2,3,6		2	1		1, 2, 3, 4, 5, 7, 8, 10, 11, 13, 19, 22	5	5	1	5	4	5	5	5	1	1	5	2	5	5	4	5	5	5	4	1	5	1
365	R81	2	1	52	1		5	spine problem	2	0	1, 2, 3, 6, 8, 9, 10, 11, 12			2, 4, 5, 6, 7, 8, 10, 11	1	clinic and medical	1,3,6	4,5	1,2,3,4	2	1	1,2,3	after breakfast	1	5		1, 5, 7, 8, 10, 11, 13, 14, 17, 18, 19, 21, 22	5	5	4	5	5	5	5	5	1	1	1	4	5	5	4	5	4	5	4	4	5	4
366	R82	2	1	62	1		1,5	spine problem	1	5	1, 2, 3, 4, 5, 6, 8, 9	cigar, cold water	battai egg	3, 4, 7, 8, 9, 11	1	medical	1,3,6	4,5	1,2,3,4	1	5	1,2,3,6		2	1		2,6,7,15, 19, 21,22	5	5	5	5	3	5	3	5	4	1	5	4	5	5	4	5	4	5	3	4	5	5
367	R83	2	2	64	12		5	ear, thyroid problem, hyperlipidemia	1	3	1, 2, 3, 6, 8, 9			2,7,11	2021-01-02	medical	1,3,6	4,5	1, 2, 3, 4, 5, 6	2	1	1,2,3,6		2	1		1,12,15,19, 21	4	5	3	1	5	5	1	4	1	1	3	1	5	5	4	5	3	5	1	1	3	1
368	R84	1	1	40	3		0		2	0	1, 2, 3, 4, 6, 7, 8	meat and fish		2,7,10, 11	1	medical	1,3,6	5	1,2,3,4	2	1	1,2,3,6		2	1		23	1	1	1	1	1	5	4	5	3	1	5	5	2	3	3	3	4	3	3	3	3	1
369	R85	1	1	75	12		2		1	1	1, 3, 7, 8, 9			11	1	health post	1	4,5	1,2	2	1	1,3,6		2	1		1,5,8,11,13	4	5	4	3	5	5	3	4	3	3	2	4	4	3	3	5	3	4	1	4	4	2
370	R86	1	1	74	1		2,5	gout, hyperlipidemia	1	2	1, 2, 3, 6, 8, 9, 10			11	1	health post, medical	1,3,6	4,5	1,2,3,4	2	1	1,2,3,6		2	1		1,2,5,6,7,8,9,10,11,13,15,16,17	5	5	5	4	5	5	5	5	1	1	5	4	5	5	5	5	3	5	1	4	5	5
371	R87	1	1	55	1		5	allergy, gastritis, hyperlipidemia	1	2	1, 2, 3, 6, 7, 8, 9, 10			2021-02-07	1	medical	1,3,6	1,3	1,2,3,4	2	1	1,2,3,5		1	2021-04-05		1, 3, 4, 5, 7, 8, 10, 11, 13	5	5	4	1	5	5	5	1	1	1	5	2	5	5	5	5	1	5	1	5	5	1
372	R88	1	2	60	1		5	neck problem	1	1	1, 2, 3, 6, 7, 8, 9			7	1	medical	1,3,6	4,5	1,2,3,4	2	1	1,2,3,6		2	1		1,2, 5, 6, 8, 9, 10, 11, 13, 18, 19, 22	5	5	5	4	5	5	5	1	1	1	5	1	5	5	5	5	1	5	1	5	5	1
373	R89	1	2	54	12		0		2	0	1, 2, 3, 10, 11			2, 4, 5, 6, 7, 8, 11, 13	2		1,3,6	2021-04-05	1, 2, 3, 4, 5, 6	1	2	1,2,3,5		1	5		1, 2, 4, 5, 6, 7, 8, 9, 10, 11, 13, 22	5	5	5	5	3	4	5	1	5	3	4	5	5	5	5	5	1	5	1	5	5	5
374	R90	1	2	70	1		1,2,3		1	6	1, 2, 3, 4,5, 6, 7, 8, 9, 10	sugar, grapes	apple	2,7	1	hospita;	1,3,6	4,5	1, 2, 3, 4, 5, 6	2	1	1, 2, 3, 4, 6		2	1		2, 5, 7, 8, 9, 10, 11, 13, 15, 18, 19, 21, 22	5	5	1	5	5	3	3	1	1	1	1	1	5	5	4	5	3	5	1	1	5	1
375	R91	1	1	49	2		2,5	hyperlipidemia, bone problem	1	5	1, 4, 7, 9, 12	potato, sweets		2, 3, 4, 5, 6, 7, 9, 10	2021-01-02	clinic	1,3,6	4,5	1,2,3,4	2	1	1,2,3,5		1	2021-03-04		1, 2, 7, 9, 22	4	5	5	1	5	2	5	5	1	1	5	5	5	5	5	5	2	5	1	1	4	1
376	R92	1	1	38	12		0		2	0	1, 2, 9, 12			5, 6, 7, 9, 10	1	medical, hospital	1	4,5	1,2,3,4	2	1	1,2,6		2	1		1,2,8,9,11,16,18,22	4	5	4	4	4	3	3	4	4	3	2	4	5	4	4	5	2	5	2	3	4	1
377	R93	1	2	56	1		1		1	3	1, 2, 3, 6			2021-02-07	1	hospital	1,3,6	1	1, 2, 3, 4, 5, 6	2	1	1,2,3,6		2	1		2,10,11,13,18,22	5	4	1	1	5	5	1	1	1	1	5	5	5	4	3	5	3	5	1	3	5	3
378	R94	1	1	47	14	kham magar	0		2	0	1, 2, 3, 6, 8			2, 5, 6, 8, 10	1	clinic, hospital	1	4	1, 2, 4, 5	2	1	1,2,4		2	1		1, 2, 5, 11, 22	4	5	2	4	5	5	4	1	1	3	4	2	5	4	4	5	3	5	1	5	5	4
379	R95	1	1	74	12		0		2	0	1, 2, 3, 4,6, 8, 9, 11	fish and sugar		2,4,9	2		1,3,6	1,3	1,2,3,4	2	1	1,3,6		1	4		2,5	5	5	1	4	5	5	4	1	1	1	3	4	5	5	5	5	3	5	1	3	5	1
380	R96	1	1	57	1		2,5	neuro problem	1	3	1, 2, 3, 4, 5, 6, 7, 8, 9 ,10	sour, mutton		13	1	ayuvedic hospital	1,3,6	1,3	1, 2, 3, 4, 5, 6	2	1	1,6		2	1		1, 2, 3, 5, 6, 7, 8, 10, 11, 12, 13, 15, 16, 18, 19, 21	5	5	5	5	1	5	5	1	1	1	5	5	5	5	5	5	5	5	1	4	5	4
381	R97	1	2	60	1		0		2	0	1, 2, 3, 8, 9, 10			2,7,11	1	health post	1,3,6	1,3	1,2,4,5,6	2	1	1,2,3,6		2	1		2	5	5	5	1	5	5	5	1	5	1	3	1	5	5	5	5	1	5	1	3	5	1
382	R98	1	2	33	1		0		2	0	1			2021-05-06	1	health post	1,3,6	1,3	1,2,3	2	1	1,2,3	after meal	2	1		1, 2, 5, 6, 8, 10, 13, 22	4	5	5	5	1	5	1	1	1	1	5	5	5	5	5	5	5	5	1	5	5	5
383	R99	1	2	50	1		5	allergy and asthma	1	2	1, 2, 3, 4, 6, 8, 9	cold		2021-07-11	1	medical	1,3,6	1,3	1,2,4,5,6	2	1	1,2,3,4,6		2	1		1, 4, 5, 6, 7, 8, 11, 12, 13, 21	5	5	2	1	5	3	5	5	1	1	5	3	5	5	5	5	3	3	1	2	5	1
384	R100	1	2	66	1		5	swelling of legs	1	3	1, 2, 3, 4, 6, 7, 8, 9			3, 7, 9, 11	1	health post and medical	1	4,5	1, 2, 3, 4, 5, 6	2	1	1,3,4	after breakfast	1	4		1, 2, 5, 7, 8, 10, 11, 13 ,15, 18, 19, 22	5	5	5	5	5	5	1	5	1	1	5	5	5	5	5	5	1	5	1	4	5	4
385	R101	1	1	42	1		0		2	0	1, 2, 3, 4, 5, 7, 8, 9, 12	alcohol, meat		5, 6, 7, 9, 10	2		1,3,6	4,5	1,2,3,4	2	1	1,2,3,6		1	4		2021-10-22	5	5	3	1	4	3	4	5	1	1	5	5	5	5	5	5	5	1	1	4	5	4
386	R102	1	2	76	1		1		1	4	1, 2, 3, 6, 8, 9			2, 3, 7, 11	2		1,3,6	1	1, 2, 3, 4, 5, 6	2	1	1,2,3,6	after breakfast	2	1		1,2,13	3	3	1	1	5	5	5	1	1	1	1	1	5	5	4	5	1	5	1	1	1	1
387	R103	1	2	48	1		5	thyroid problem	1	1	1, 2, 3, 4, 6, 8, 11	cauli, cabbage		2, 5, 6, 7, 10, 11	1	medical	1,3,6	1,3	1, 2, 3, 4, 5, 6	1	1	1,3,6	count the medicine	1	4		2,5	4	5	5	1	5	1	5	5	1	1	1	1	5	5	4	5	1	3	1	3	5	1
388	R104	1	2	75	1		0		2	0	1, 3, 6, 8, 9			7	1	medical	1,3,6	4,5	1,2,3,4	2	1	1,2,3,6		2	1		2,15	1	1	1	1	4	5	1	1	1	1	5	1	5	5	4	5	1	5	1	3	3	1
389	R105	1	1	40	1		5	neuro problem	1	6	1, 2, 3, 6, 7, 8, 10			5, 6, 7, 8	2		1,3,6	2021-04-05	1,2,3	2	1	1,2,3	after lunch	1	4		1,11,15,17,19	5	5	3	3	5	1	1	1	1	1	4	4	5	5	5	5	5	1	1	1	5	1
390	R106	1	2	50	14	tharu	5	gastristis	1	1	1, 2, 3, 6, 8, 9			2,7,11	1	medical	1,3,6	1,3	1, 2, 3, 4, 5, 6	1	2	1,2,3,4,6		2	1		1,2,5,13,15, 18, 19, 22	3	5	5	1	5	5	5	5	1	1	5	4	5	5	5	5	5	5	1	4	5	4
391	R107	1	2	75	1		5	asthma	1	2	1, 2, 3, 4, 6, 8, 9	potato, sugar		7	1	hospital	1,3,6	4,5	1,2,3,4	2	1	1,2,3,4,5		2	1		1, 2, 4, 7, 8, 12, 18, 22	5	5	5	5	5	5	5	5	1	1	5	1	5	5	3	5	3	5	1	3	3	1
392	R108	1	1	62	12		5	asthma, melena	2	0	1, 2, 3, 6, 7, 8, 9			2, 5, 6, 7, 9, 10, 11	2		2021-04-05	2021-04-05	1, 2, 3,4	1	5	1, 2, 3, 5, 6		1	3,4		1	5	5	3	4	5	5	4	1	1	1	1	3	5	5	4	5	1	5	1	5	4	1
393	R109	1	2	60	12		0		2	0	1, 2, 3, 4, 6, 7, 8, 9	potato, meat		2021-04-07	1	medical	1,3,6	1,3	1, 2, 3, 4, 5, 6	1	6	1, 2, 3, 4, 5, 6		1	4		1, 2, 3, 5, 7, 8, 10, 11, 15, 18, 19, 22	5	5	4	5	5	5	5	5	1	1	5	5	5	5	5	5	5	1	5	3	5	4
394	R110	1	1	53	1		1,5	thyroid	1	2	1, 3, 4, 5, 6, 8, 9, 10	meat, fish and alcohol		2, 3, 5, 6, 7	2		1	1	1, 2, 3, 4, 5, 6	1	2	1, 2, 3, 6		2	1		23	1	1	3	3	3	4	5	1	1	1	1	1	4	3	1	5	5	1	1	1	5	5
395	R111	1	1	32	14	doteli	0		2	0	1, 2, 3, 4, 5, 6, 7, 8, 9, 10, 12	meat, fish, cigar	fruits	5, 6, 7, 10	1	medical	1,3,6	4,5	1,2,3,4	2	1	1,2,3,5		1	4		13,16,21	5	5	4	2	1	1	5	5	5	1	5	5	5	5	5	5	5	1	1	4	5	5
396	R112	1	1	44	1		2,5	hyperlipidemia	1	2	1, 2, 4, 6, 7, 8, 9, 10, 12	smoking, hard drinks		2, 5, 6, 7, 8, 10	1,2	clinic, pharmacy	1,3,6	4,5	1, 2, 3, 4, 5, 6	2	1	1, 2, 3, 4	after lunch	1	4		2021-01-02	5	5	3	1	5	3	5	1	1	1	1	4	5	5	4	5	1	5	1	1	4	1
397	R113	1	1	55	1		0		2	0	1, 2,3, 6, 7, 8, 9, 10, 12			2, 7, 9, 10, 11	1	health post and medical	1,3,6	1	1, 2, 3, 4, 5, 6	2	1	1, 2, 3, 5		1	4		1, 2, 3, 4, 5, 7, 8, 9, 10, 11, 12, 13, 15, 16, 18, 19, 22	4	5	5	5	5	5	5	5	1	1	5	5	5	5	5	5	1	5	1	1	4	4
398	R114	1	2	38	1		5	bone problem	1	5	1, 2, 3, 6, 8, 9			2, 5, 6, 7	1	hospital	1,3,6	4,5	1, 2, 3, 4, 5, 6	1	5	1,2,3,6		2	1		1, 2, 5, 7, 8, 10, 11, 13, 15, 16, 18, 19, 21, 22	5	5	5	5	5	5	5	1	1	1	5	5	5	4	3	5	1	5	1	3	3	1
399	R115	1	2	59	1		1,4,5	asthma	1	4	1, 2, 3, 6, 8, 9, 10			2,7	1	physiotherapy	1,3,6	1	1,2,3,4	2	1	1,2,3,4	after breakfast	2	1		23	1	1	5	4	3	5	1	1	1	1	5	5	5	5	4	5	4	5	1	4	5	1
400	R116	1	1	51	2		0		2	0	1,2,3			3, 5, 6, 10	2021-01-02	clinic	1,6	1	1,2,3	1	2	1,4		2	1		1,2,5,7,10, 13,15	5	5	1	1	4	1	1	5	1	1	1	1	5	5	3	5	3	4	3	3	4	4
401	R117	1	1	46	2		2021-01-02		1	4	1,9			2,4,5,6,7,10	1	hospital	1	4,5	1, 2, 3, 4, 5, 6	1	5	1,3,7	after breakfast	2	1		1,2,10,13	5	5	1	1	5	1	5	5	4	3	4	1	4	3	2	5	5	1	1	3	5	1
402	R118	1	1	42	1		3		1	5	1, 2, 3, 4, 6, 9, 10, 12	less water, sweets		7	1	pharmacy and hospital	1,3,6	1	1, 2, 3, 4, 5, 6	1	5	1,2,4,6		1	4		1,2,4,5,7,8,9,10,11, 15,22	5	5	5	4	4	5	4	1	1	1	4	4	5	5	5	5	1	5	1	3	5	1
403	R119	3	2	75	12		0		1	1	1, 2, 3, 8, 9			10	1	clinic	1	4,5	1,2	2	1	1,2,3,4,6		2	1		23	1	1	3	3	3	2	4	5	1	1	1	1	5	5	2	5	4	1	1	3	5	3
404	R120	3	1	51	12		1		1	4	1, 2, 3, 6, 8, 9			2, 5, 6, 10	1	clinic, medical	1,3,6	4,5	1, 2, 3, 4, 5, 6	2	1	1,2,3,6		2	1		23	1	1	5	4	5	5	1	1	1	1	1	1	5	5	4	5	1	5	1	3	5	1
405	R121	3	2	72	1		5	piles	2	0	1, 2, 3, 6, 8, 9, 10			2, 5, 6, 7, 9, 10	2		1,3,6	1,3	1, 2, 3, 4, 5, 6	1	5	1,2,3	after tea in morning	2	1		1,2,11,19	5	5	1	1	5	5	5	5	1	1	5	1	5	5	3	5	5	1	1	3	5	1
406	S001	1	1	60	1		0		2	0	6,7,8			2,7	1	Clinic	1	1	1,2	1	2	3		2	1		1,2,5,7,10,11,13,20,22	4	5	4	4	4	4	2	3	4	3	4	3	4	2	5	5	1	5	2	5	5	2
407	S002	1	2	34	2		0		2	0	1,3,5,7,9		Fruits, Fluids	5,6,7,8,11,13	1	Clinic	1,3,6	1	1,3,4,6	2	1	4,6		2	1		2,7,22	5	5	5	2	4	5	1	4	5	1	1	1	5	3	4	3	2	5	1	2	5	4
408	S003	1	2	49	2		0		1	1	1,2,3,4,5,8,9,12	Red meat, Fried foods	Bittergourd	2,3,6,7,8,11,13	1,2	Health Post,Clinic	1	1	1,3	1	4	2		1	4		10,11	4	5	5	4	4	5	4	1	4	1	1	4	5	5	3	4	2	5	2	5	5	4
409	S004	1	2	55	2		0		2	0	1,2,7,8,9,10			2,6,7,8	1	Hospital	1,3,6	4	1,2,3,4	2	1	6		1	2,4		2,7,	3	2	2	1	5	2	4	2	5	1	4	3	5	2	2	5	3	4	2	5	5	1
410	S005	1	1	52	1		5	Spinal injury	2	0	7,11,12			2,3,4,5,6,7,8,10	2		1,3,6	1	1,2,3,4	2	1	1,2,3		2	1		2	5	5	5	2	4	5	2	2	5	2	4	4	5	5	4	5	2	5	2	1	5	4
411	S006	1	1	53	1		3,5	Hyperlipidemia	1	1	2,3,7,8,9,12			2,3,4,5,6,7,8,	1	Clinic	1,3	1	1,3,4,5	1	2	2,3		2	1		2,5,19	4	4	5	2	4	5	2	4	5	3	4	5	5	3	4	5	2	4	4	4	4	3
412	S007	1	1	64	1		5	Gastritis	1	1	1,3,5,7,8,9,12		Vegetarian diet	2,3,4,8,10,11,13	1	Health Post	1,6	4	1,2,3,4,5	1	2	2,4		1	2,5		1,5,10,11,19,20	4	4	2	4	4	5	4	2	1	3	4	5	4	4	4	4	4	4	2	1	3	4
413	S008	1	2	50	1		1		1	2	2,3,4,7,12	sugary foods,ginger,mutton		8,10	1	Hospital	1,3,6	1,2,3	1,2,3,4,5,6	1	4	3,4,6		1	4		1,2,3,4,5,7,8,10,11,12,13,14,15,16,17,19,21,22	3	4	5	5	5	5	3	1	4	3	5	1	5	5	4	5	1	5	1	4	5	1
414	S009	1	2	45	2		2		1	1	2,3,4,7,8,9,12	Potato, sugar		7,8,10	1	Clinic	1,3,6	1,3	1,2,3,4	2	1	1,2,3		1	3		1,2,5,7,11,12,13,19,22	5	5	3	4	4	5	4	1	2	3	2	1	5	3	2	5	1	5	1	3	4	4
415	S010	1	1	57	1		1,3		1	8	2,4,9,12	Limiting water intake, Foods with higher water content		5,6,7,8	1,2	Hospital	1,3	4,5	1,3,4	2	1	2,3,4,6		2	1		23	2	2	4	2	3	3	3	3	3	3	4	4	4	3	1	4	3	4	2	3	4	2
417	S011	1	1	53	1		1,2		1	1	2,4,5,8,9,12	Potato, Rice, Sugary foods	Bread made of wheat flour	4,5,6,7,8,9,10,11	1,2	Clinic	1,3,6	4,5	1,2,3,4	1	2	2		2	1		1,2,5,7,11,13,15,16,17,18,19,22	4	5	5	4	5	4	4	4	4	5	4	5	4	4	4	4	4	5	2	4	4	4
418	S012	1	2	56	4	Tamang	0		2	0	1,2,3,4,5,7,9,12	Mutton	Bittergourd	8,10	1	Clinic	1,6	4	1,2,3,4,5	2	1	2,6		1	5		1,7,9,22	5	5	5	2	4	2	4	2	1	3	5	5	4	3	4	5	1	5	1	4	4	1
419	S013	1	2	57	1		0		2	0	2,3,5,8,9,11		Fruits	2,3,4,5,6,7,8,10	1,2	Hospital	1,3,6	4	1,2,3,4,5	1	2	1,2,6		2	1		2,5,7,13,17,19,20,22	5	5	5	4	4	4	3	3	4	5	5	5	5	5	5	4	4	5	2	4	5	1
420	S014	1	2	52	2		0		2	0	1,2,3,4,5,6,7,10,,12	Alcohol, Spices	Fruits	2,3,4,5,6,7,8,10,13	1,2	Hospital	1,3,6	4	1,2,3,4,5,6	2	1	1,2,4,6		1	4		1,2,9	5	5	5	4	4	3	2	2	1	1	5	4	4	5	5	5	4	3	2	4	5	4
421	S015	1	1	60	1		0		2	0	2,3,6,7,9			2,3,4,6,7,8,9,10,11,12	1	Clinic	1,3,5,6	4	1,2,3,4	1	5	1,5,7		2	1		1,2,5,7,8,10,11,12,13,16,19,22	4	4	4	4	4	3	4	3	4	5	4	5	4	3	3	4	5	4	4	3	4	3
422	S016	1	1	58	1		1		1	1	2,3,7,12			8,13	1	Hospital	1	4	1,2,3,4,5,6	2	1	3		1	2,4		1,5,7,8,9,10,12,14,15,18,19,21,22	5	5	5	5	5	5	4	1	4	4	4	5	5	5	4	5	4	5	1	4	5	4
423	S017	1	1	50	1		1,3		1	5	2,3,4,7,12	Foods with high glycemic index		1	1	Health post	4	4	1,2,3	1	2	1,2		2	1		2	4	4	4	2	2	2	4	4	2	3	5	5	3	3	3	4	3	2	4	4	3	3
424	S018	1	1	77	1		2,3		1	4	3,8			2,4,9	1	Hospital	1	4	1,3,4	1	2	6		2	1		2,13,16,19,22	3	3	5	2	2	4	3	3	1	3	4	1	4	3	4	5	2	5	2	3	4	2
425	S019	1	2	72	1		1,2,3		1	6	1,3			2,3,8,9,10,12	1	Clinic	1,6	1	1,2,3,4	1	2	1,2,3,5		1	5		2,11,12,15,16,17,18,19,21,22	5	5	5	5	5	5	2	2	4	4	5	4	5	4	3	5	2	5	2	3	4	1
426	S020	1	2	65	4	Tamang	0		2	0	1,2,3,4,7,8,9,10,12	Beans, Apple, Fish		1	1	Clinic	1,3	1	1,2,3	2	1	2		2	1		1	4	4	1	5	5	4	4	4	2	4	5	2	5	3	4	5	4	4	4	3	2	1
427	S021	1	1	55	1		0		2	0	5,7,12		Vegetables	2,4,7,8,9,11,12	1	Health post	1,3	1	1,2,3	2	1	2,3		1	4		23	1	1	5	4	4	2	4	4	1	4	4	4	4	4	4	5	4	2	2	4	5	1
428	S022	1	1	77	1		1,5	Asthma	1	7	4,7,8,9,10,12	Mutton		2,7,8	1	Hospital	1,3	1	1,2,3,4,5,6	2	1	1,3		1	4		23	2	2	4	1	4	4	4	4	1	1	2	4	5	3	2	5	4	4	2	4	4	1
429	S023	1	2	65	1		1,3,5	Asthma , Gastritis	1	8	1,3,8			7,8	1	Hospital	1	1	1	2	1	2		2	1		1,12,15,16,17,18,20,21	4	4	4	5	4	5	4	2	1	4	5	4	5	4	4	5	2	5	2	4	5	1
430	S024	1	1	86	1		1,2,3		1	5	2,3,4,7,8,9,10,12	Sugar		2,3,4,7,8,10,11	1	Health post	1,3,6	1	1,2,3,4,5,6	2	1	4,6		1	4		1,2,5,7,10,13,16,17,19	5	5	5	5	5	5	4	4	5	5	5	4	5	5	5	5	4	4	4	4	4	4
431	S025	1	1	70	1		0		2	0	2,3,4,7,8,9,10,11,12	Junk food		2,3,4,6,7,8,10,11,13	1	Health post	1,3,6	1	1,2,3,4,5,6	1	2	1,2,3,4		1	4,5		1,5,7,13,16,18,22	5	5	5	5	5	5	5	5	5	2	2	4	5	5	4	5	2	5	2	4	5	2
432	S026	1	2	80	1		4,5	Tuberculosis	1	1	1,2,3,6,7,8,9,10			2,3,7,8,10,11,	1	Health post	1,3,6	1	1	2	1	4		2	1		1,2,3,5,6,7,8,9,11,13,14,15,16,17,19,21,22	4	5	5	5	5	5	4	4	3	3	4	4	4	4	4	5	4	3	4	4	4	2
433	S027	1	1	50	1		5	Liver cirrhosis	1	4	2,3,4	Alcohol		2,3,4,7,8,9,10,11,13	1,2	Hospital	1,6	4	1,3,4,5,6	2	1	4,6		2	1		1,2,5,22	4	4	4	5	5	5	4	2	4	2	2	5	5	4	4	4	1	5	1	4	4	2
434	S028	1	2	63	1		1,2,5	Hypothyroidism, High lipid cholesterol, Skin disease	1	6	1,2,3,8,9,12			7,8,10,11	1	Hospital	1,3,6	1,3,5	1,2,3,4,6	2	1	1,2,6		1	4		1,2,5,6,8,10,11,12,14,15,16,17,19,22	5	5	5	5	5	4	5	2	2	2	1	4	2	5	4	4	5	1	5	4	5	1
435	S029	1	2	56	2		2,5	Hypothyroidism, High lipid cholesterol, Skin disease	1	2	1,7			2,4,6,7,8,10	1	Hospital	1,6	4	1,3,4,5,6	2	1	2		2	1		1,2,5,9,13,15,17,19,21,22	4	4	2	5	4	4	4	2	4	4	4	4	5	5	5	5	4	4	3	2	4	2
436	S030	1	2	60	1		2		1	1	1,2,3,8,10			2,3,7,8,9,11,12	1,2	Hospital	1,3,6	1,3	1,3,4	1	2	2,3		2	1		1,2,5,7,8,10,11,12,13,15,16,17,18,19,20,21,22	5	5	5	5	4	5	5	4	3	2	2	4	5	3	3	5	2	4	2	4	5	2
437	S031	1	1	61	2		0		2	0	2,5,7,8,11		Green vegetables	4,6,7,8,10,11	2		1,6	4	1,2,3,4,5,6	1	6	2,6		1	2,4,5		1,2,3,6,10,11,17,22	5	5	5	5	5	2	4	5	2	4	4	4	5	5	4	4	4	4	4	2	4	5
438	S032	1	2	59	1		2,4,5	Gout,Hyperlipidemia	1	3	4,7,9,12	Sugar		2,3,7,8,11	1	Clinic	1,3,6	1	1,3	1	2	2,3		1	4		1,2,19	4	4	5	4	4	2	4	4	1	1	5	5	4	3	3	4	4	3	3	3	4	2
439	S033	1	2	40	1		0		2	0	1,2,8,9,10			4,8	1	Clinic	1	4	1,2,3	2	1	2,3		2	1		1,2,5,7,9,10,13,16,17,18	5	5	3	4	4	5	4	3	2	2	5	1	4	3	2	5	4	4	2	4	4	2
440	S034	1	1	45	2		0		2	0	1,2,7,8,9			6,8	1	Clinic	1,3,6	4	1,3,4	1	6	2,3		1	4		1,6,7	4	4	4	4	4	3	3	2	1	1	4	2	5	4	4	5	2	5	2	4	5	2
441	S035	1	2	69	1		5	High blood cholesterol, Migraine	1	1	1,3			7,8,10	1	Hospital	1,3	4	1,2,3,6	2	1	1,2,3		2	1		1,2,9,11,12,13	5	5	4	4	4	4	4	3	2	3	4	2	4	3	3	5	2	4	2	3	5	2
442	S036	1	1	61	1		2		1	2	7,8			4,6,8,10	2		1,3,6	1	1,2,3,4,5,6	2	1	1,2,6		2	1		1,2,11,13,18	5	5	4	2	4	5	4	2	4	4	4	4	5	5	4	5	2	5	2	4	5	4
443	S037	1	1	48	1		0		2	0	7,10,12			7,8,11,13	1	Health Post	1,3,6	1	1,3,4,5	1	2	2,5		2	1		2,5,6,7,8,9,10,11,12,13,15,16,17,18,19,21,22	5	5	5	5	5	5	4	4	5	4	5	5	5	5	3	5	4	5	4	4	5	4
444	S038	1	2	30	1		0		2	0	1,2,3,8			7,8	1	Clinic	1	1	1,3	1	2	2		2	1		1,19,22	5	4	5	4	4	4	4	2	2	2	4	2	5	3	4	5	2	4	2	4	5	2
445	S039	1	1	40	1		0		2	0	1,2,3,7,8,10,12			4,5,6,7,8	2		1	1	1,2,4	2	1	3		2	4		1	1	1	1	3	1	1	2	2	1	2	2	5	5	5	5	5	5	3	1	5	5	4
446	S040	1	1	59	1		2		1	1	1,2,3,6,7,8,9,10,11,12			2,3,4,5,6,7,9	2		1,3,6	1,3	1,2,3,4,5,6	2	1	1,3,4,5,6		1	4,5		1,7,12,14,15,16,17,18,20,22	5	5	5	5	4	1	5	1	2	5	2	5	5	4	4	5	4	5	1	4	5	2
447	S041	1	2	57	1		0		2	0	1,2,3,7,8,12			2,3,7,8	1	Clinic	1,3,6	1	1,2,3,4	2	1	2,3		2	1		2,7,11,13,15,16,17,20	5	5	5	4	5	5	4	3	4	4	2	1	5	5	4	5	1	5	1	4	5	1
448	S042	1	2	53	1		1,2,5	Migraine	1	3	1,3,4,5,6,7,10	Sugar, Junk food	Vegetarian diet	2,7	1	Clinic	1,3,6	4	4	2	1	1		2	1		1,2,22	5	5	5	5	4	5	4	5	3	3	5	2	5	3	3	5	4	4	4	4	2	4
449	S043	1	1	48	1		2		1	1	2,3,4,7,11,12	Sugary and spicy foods		2,3,4,8	1	Clinic	1,3,6	1,3	1	2	1	1,2,3		1	4		9,10,11	5	5	2	1	5	5	4	1	2	1	2	5	4	5	3	5	2	5	2	2	4	1
450	S044	1	2	57	1		5	Hypothyroidism	2	0	3,4,5,7	Mutton	Aloevera juice	7,9	1	Clinic	1,3,6	4	1,2,3	2	1	1,3,4		2	1		1,2,7,10,11,18	5	5	4	4	5	5	4	4	2	4	5	2	4	5	3	5	2	5	1	4	4	2
451	S045	1	1	52	1		5	HIV	1	1	1,2,4,6,8,9,10	Alcohol		2,3,4,5,6,7,8,10,11	1	Cliinic	1,3,5,6	4	1,2,3,4	2	1	3,4		2	1		1,5,13,21,22	5	5	5	4	5	5	5	3	1	1	1	5	5	5	5	5	3	5	1	5	5	2
452	S046	1	2	39	1		1,5	Gout	1	4	1			2,3,7,9	1	Clinic	1,3,6	1	1,2,3,4	1	2	3,4		2	1		1,2,3,5,7,8,13,17,18,19,21,22	5	3	1	5	5	5	5	4	3	4	5	4	5	5	4	4	4	5	3	4	5	4
453	S047	1	1	54	1		0		2	0	8			2,4,7,8,11,12	1	CLINIC	1,3	4	1,2,3,4,5	1	6	2,4,5		2	1		1,2,3,10,11	5	5	5	4	4	5	4	2	2	2	2	4	5	5	3	5	2	5	2	5	4	2
454	S048	1	1	50	3		0		2	0	6,7,8,9,10			2,3,4,6,7,8,9,10,11	1	Clinic	1	1	1,2,3	1	6	3		1	4		5,7,11,12,17	5	5	4	2	4	4	4	4	2	2	4	4	4	3	2	4	4	4	4	3	4	4
455	S049	1	2	72	2		1,2,5	Hyperuricemia	1	3	1,2,4,7,8,9,10,11	Sugar		2,3,8	3		1	4	1,3,4	1	2,6	3		1	5		1,2,11,13	2	2	3	2	4	4	4	2	1	1	1	1	2	3	1	4	5	4	2	2	4	2
456	S050	1	2	55	1		1,5	Hypothyroidism	1	2	3,4,8	Cabbage,Cauliflower		1	1	Hospital	1,6	1	1,3	1	5	3,4		2	1		2,5,8,10,11,15,17,20	5	5	4	5	4	4	4	5	5	4	4	5	5	5	5	5	5	2	4	2	4	4
457	S051	1	2	46	1		5	Arthritis, Gastritis	1	2	1,2,3,4,5,6,8,10,12			2,4,5,6,7,8,10,11	1	Hospital	1,3	1,3	1,2,3,4	2	1	2,3		1	2		1,7,8,9,13,16,17,18,22	5	5	4	5	5	4	5	4	2	2	4	4	5	5	2	5	4	4	2	4	5	2
458	S052	1	1	52	4	Tamang	0		2	0	2,3,4,5,12	Tobacco, Alcohol, Mutton	Vegetables, fluids	2,3	1	Clinic	6	1	2,3,4,5,6	1	2	1,2,3,5		1	4		2,4,5,6,7,8,10,11,12,13,15,16,17	5	5	5	5	2	5	2	2	4	1	5	4	5	4	5	5	4	5	2	4	5	4
459	S053	1	2	42	1		0		2	0	1,3,6,8			2,5,6,7,8,10	1	Clinic	1	1	1,2,3	1	2	1,2		2	1		2,16,21	5	5	5	5	5	2	5	4	2	2	4	4	5	5	4	5	5	2	4	2	5	4
460	S054	1	2	50	1		0		2	0	2,3,5,7		Bittergourd	7,8	2		1,3,6	1	1,2,3	2	1	3,6		2	1		1,7	2	4	4	4	4	5	4	2	5	4	2	2	4	4	4	5	1	5	2	2	5	4
461	S055	1	1	59	1		1,2		1	2	7			8	1	Clinic	1	1	1,6	1	5	6		1	2		2,7	4	4	5	5	5	3	5	3	5	4	4	5	5	5	4	5	3	4	1	2	5	2
462	S056	1	1	58	1		5	Hyperlipidemia	1	1	6,7,8,10			6,8	1,2	Clinic	1,3,6	4	1,2,3,4	1	2	5		1	4,5		23	4	2	4	4	4	4	4	2	4	4	5	4	5	5	4	4	2	5	2	5	5	4
463	S057	1	1	55	3	2	5	Gastritis, Skin disease	1	3	4,10	Meat,fish,egg		1	1	Hospital	1,3	4	1,3	2	1	3		2	1		1,2,5,6,12,13,14,22	4	5	5	5	5	5	4	2	2	4	4	2	4	3	3	4	1	5	2	3	4	4
464	S058	1	2	40	1		1		1	2	1,2,3,6,7,8,9,10,12			2,3,4,5,6,7,8,10,12	1	Clinic	1,3,5	1	1,2,3,4,6	2	1	1,2,3		2	1		1,2,15,16,18,19,21	5	5	5	5	4	4	4	4	2	2	4	4	5	5	5	5	4	4	2	4	5	4
465	S059	1	1	55	2		0		2	0	2,8,9			6,7,8	1	Hospital	1,3	4	1,3,4	2	1	3,6		2	1		1,5,9,13,17,18,19	4	5	4	4	4	4	4	4	4	4	4	2	4	3	4	4	2	4	2	4	4	2
466	S060	1	1	48	1		0		2	0	2,7,10			2,4,5,6,7,8	1,2	Hospital	1,3	1,3	1,2,3,4,6	1	2	3		1	4		23	2	2	4	4	4	2	4	4	2	2	4	2	4	4	4	5	4	2	4	3	5	2
467	S061	1	1	62	1		5	Liver Cirrhosis	1	1	7			7,11	1	Health Post	1	4	1,2,3,4	1	2	6		1	4		1,2,6,11,13,15,16,18,22	4	5	4	5	4	3	4	2	2	2	2	5	4	4	4	5	1	4	2	4	4	4
468	S062	1	1	61	1		1,4,5	Cholelithiasis	1	2	2,3,7,12			2,3,4,5,6,7,10,11,12	1	Health Post	1,3,6	4,5	1,3,4	2	1	1,6		1	4		2,5,6,7,9,10,13,14,15,16,17,18,19,20,21,22	5	5	5	5	5	2	4	5	3	2	1	4	5	5	4	5	5	2	4	4	5	5
469	S063	1	1	46	1		0		2	0	2,7,8			2,3,4,5,6,7,8,10,11	1	Clinic	1,3,6	1	1,2,3,4,6	1	4,6	3		1	4		1,5,7,11,13,16,18,19,20,22	5	5	5	5	5	5	2	5	5	2	2	4	5	5	5	5	4	5	2	4	5	4
470	S064	1	1	40	2		0		2	0	1,8,9			2,6,7	1	Hospital	1	1	1,3	1	6	2,3		2	1		23	3	2	3	4	3	3	4	3	4	4	2	2	4	2	3	2	3	3	2	3	3	3
471	S065	1	1	52	1		2		1	2	1,2,3,4,7,8,9,10,11,12	Sugary food		2,4,5,6,7,8,10,11,13	1,2	Hospital	1,3,6	1,3	1,2,3,4,5,6	2	1	2,3		1	4,5		1,2,5,7,8,10,11,12,13,16,17,18,19,21,22	5	5	5	5	5	5	5	2	4	1	4	4	5	5	4	5	2	5	2	4	5	4
472	S066	1	2	46	1		5	Cholelithiasis	2	0	1,2,3,9,12			2,4,5,6,7,8,9,10	1	Hospital	1,3,6	1	1,2,3,4,6	2	1	2		2	1		1,7,13	5	5	4	2	4	4	5	4	4	2	4	2	5	4	4	5	4	4	2	4	5	2
473	S067	1	2	66	1		2,5	Osteoarthritis	1	4	1,2,3,5,7,8,9,10,12		Vegetarian diet	2,3,7,8,9,10,11,12	1	Clinic	1,3	1,3	1,2,3,4,6	2	1	2,3		1	2,3,4		2,5,7,10,11,16,18,19,22	5	5	5	5	4	5	5	4	3	3	4	1	5	5	2	5	4	5	2	5	5	2
474	S068	1	1	47	1		5	Hyperlipidemia	1	1	3,4,7,8,9,12	Smoking, Alcohol		8,10,12	1	Health Post, hospital	1	4	1,2,3,6	2	1	2,6		1	2,4		7	2	3	4	4	4	4	5	4	2	1	1	5	5	5	4	5	5	4	2	1	5	1
475	S069	1	1	78	1		1,3		1	3	1,12			2,7,8	1	Health Post	1,6	1	1,3,4	2	1	1,2		2	1		9	4	4	4	4	5	5	4	2	2	2	4	5	5	3	3	5	2	5	2	4	5	2
476	S070	1	2	65	1		0		2	0	2,5,7,12		Bitterguard	7,11	1	Clinic	1,6	1	1,2,3	2	1	2		2	1		1,2,5,18,20	5	5	5	4	4	4	4	5	4	2	5	2	4	3	5	5	4	4	2	4	4	4
477	S071	1	1	48	1		0		2	0	1,2,3,6,7,8,9,10,11,12			2,4,5,6,7,8,9,10,11,12,13	1,2	Hospital	1,3,6	3	1,2,3,4,5,6	2	1	2,3,5		1	2,4,5		1,2,5,7,8,10,11,12,13,14,15,17,18,19,20,21,22	5	5	5	4	5	5	5	4	4	3	5	5	5	3	4	5	4	5	2	4	5	4
478	S072	1	2	50	1		5	Gastritis, Hearing defect	1	1	1,5,8,10		Vrgetarian diet	3,7,8,9,10,11	1	Clinic	1,3,6	4	1,2,3	1	2	1,2		2	1		1,3,5,8,11,14,15,19,21,22	5	5	4	5	5	5	4	4	2	4	5	2	4	5	4	5	4	4	4	4	5	2
479	S073	1	1	54	1		5	Cholelithiasis	2	0	3,7			3,7,8,9,11,12	1	Health Post	1,3	1,3	1,3,4	1	4	3,4		2	1		1,2,7,15,18,21,22	5	5	5	5	4	4	4	4	2	2	4	4	4	3	2	5	4	5	3	4	4	4
480	S074	1	2	46	1		0		2	0	1,2,3,5,6,7,9,12		Aloevera Juice	2,6,7,8,9	1,2	Hospital	1,3	1,3	1,2,3,4,5,6	2	1	2,3		2	1		1,7,12	5	5	5	5	5	4	5	4	4	4	4	4	5	5	4	5	4	4	2	4	5	4
481	S075	1	1	78	4	Tamang	5	Arthritis	1	1	4,10	Alcohol		1	1	Health Post	1	4	1,2,3	1	2	6		2	1		2,20,22	2	4	3	5	4	4	5	4	1	3	4	4	4	4	5	5	4	5	2	4	5	4
482	S076	3	2	58	2		0		2	0	7,12			2,5,6	1,2	Clinic	1	1,3	1,2,4,6	1	5	3,6		1	4		2,5,7,9	5	5	4	4	4	3	4	5	5	1	4	4	4	3	3	5	4	2	4	4	4	4
483	S077	3	1	47	1		5	Hyperlipidemia	1	1	7			5,6,8,10,11	2		1,3,6	1,3	1,2,3,4,5	2	1	5		1	2		1,2,11,12,13,16,18,19,21,22	5	5	5	5	5	5	4	2	5	2	5	5	5	5	4	5	2	5	2	4	5	4
484	S078		2	37	1		0		2	0	7,8,12			5,6,7,8,10,11	2		1,3	1,3	1,2,3,4	1	2	2,3		1	4		1,2,5,17,22	5	5	5	5	5	2	5	5	5	1	5	1	5	5	4	5	5	2	2	2	5	1
485	S079	3	1	62	4	Sherpa	0		2	0	1,2,8,9			2,5,6,7,8	1	Heart clinic	1,3,6	1,3	1,2,3,4,6	1	2	2,6		2	1		10,11,16,22	5	5	5	5	5	5	5	2	4	2	1	4	5	4	4	5	2	5	3	2	5	1
486	S080	1	1	56	2		1		1	2	1,2,3,7,12			2,4,5,6,7,8,9,11,13	1	Hospital	1,3	1	1,2,3,4,6	1	6	4,6		1	4		5,11,13,15,16,17,18,19,20,21,22	5	5	5	5	4	5	4	1	2	4	1	5	5	5	5	5	1	5	1	4	5	1
487	S081	1	2	56	1		0		2	0	1,7,9			7,8,11	1	Clinic	1,3	1	1,3,4	2	1	6		2	1		1,2,7,22	5	5	4	2	4	5	4	2	2	2	4	4	4	4	4	5	3	5	2	2	4	2
488	S082	1	1	75	1		1		1	3	1,2,3,6,8,9,10			7,10,11	2		3	4,5	1,2,3,4	2	1	1,2,3,4		2	1		1,7,8,13	5	5	5	1	1	5	5	1	1	1	4	1	5	3	3	4	5	5	1	2	5	2
489	S083	1	1	48	3		0		2	0	4,7,12	Alcohol		2,3,7,8,9,11	1	Clinic	1,3,6	1,3	1,2,3,4	2	1	2		2	1		2,11,13,17,22	4	4	5	4	2	4	4	3	1	1	4	4	5	4	3	5	4	4	3	4	5	2
490	S084	1	2	42	1		5	Hyperlipidemis	1	1	1,2,3,4,5,12	Spicy food	Green vegetables	2,4,5,6,7,8,10,11	1	Clinic, Hospital	1,3,6	1,2	1,2,3,4,5,6	2	1	2,3,6		2	1		1,2,5,9,19,22	5	5	5	5	5	5	5	4	4	2	5	2	5	5	2	5	2	5	4	2	5	2
491	S085	1	1	43	1		1,2		1	1	2,3,4,6,7,8,9,10,12	Smoking, Alcohol		2,3,4,5,6,7,8,9,10,11,12	1,2	Hospital	1,3	1	1,2,3,4,5,6	1	2	1,2,3,4,5,6		1	1,4,5		1,2,4,5,7,9,13,17,18,19,21,22	1	5	1	5	5	5	5	1	5	2	3	4	5	5	5	5	4	5	1	2	5	1
492	S086	1	1	50	1		1,2		2	0	1,2,3,8,10			2,5,6,8,11,13	2	Clinic	1	1	1,2,3	2	1	6		1	2		2,7	5	4	5	4	3	3	4	4	4	3	4	4	5	5	4	4	5	4	5	5	5	2
493	S087	1	1	50	1		1,2		2	0	7			8	1	Clinic	1	1	1,6	1	5	6		1	2		2,7	4	4	5	5	5	3	5	3	5	4	4	5	5	5	4	5	3	4	1	2	5	2
494	S088	1	1	52	3		1,2,5	Gastritis	1	2	1,2,6,7,10,11,12			2,4,6,7,8,9,10,11	1	Clinic	1	1	1,6	1	5	6		1	2		2,7	4	4	5	5	5	3	5	3	5	4	2	4	5	5	4	5	3	4	1	2	5	2
495	S089	1	1	50	1		1		2	0	1			2,4,5,6,7,8,9,11,13	2	Hospital	1	1	1,2,3	2	1	3		2	1		1,7,8,10,13,18	4	4	4	4	5	3	4	3	4	3	4	4	5	5	4	5	4	5	5	5	5	2
496	S090	1	1	43	1		1		2	0	1,2,3,8,10			2,5,6,8,11,13	2	Clinic	1	1	1,2,3	2	1	3		2	1		1,7,8,10,13,18	4	4	5	4	5	3	4	4	4	3	4	4	5	5	5	5	5	4	5	5	5	2
497	S091	1	1	85	1		0		2	0	2,5,7,8,10		Vegerarian diet	2,3,7	1	Clinic	1	4,5	1,2,3,4	1	1	2,3		2	1		1,2,10,11,19	5	5	4	2	4	5	4	2	2	3	4	2	4	3	3	4	2	5	2	4	4	2
498	S092	1	1	40	1		0		2	0	1,2,3,4,7,12	Red meat, Mutton		4,5,6,8,9,10	1	Clinic	1,3	4,5	1,3,4	1	4	3,5		2	1		1	5	4	5	4	5	2	4	3	2	2	4	4	4	5	4	4	5	2	2	2	4	4
499	S093	1	1	50	4	Tamang	0		2	0	3,8			1	1	Clinic	1	4	1,2,3,4,6	2	1	3,8	Reminder alarm	2	1		1,2	5	5	5	2	4	4	4	2	4	2	4	4	5	5	4	5	3	5	2	3	4	4
500	S094	1	2	65	2		2,5	Asthma, Gastritis	1	4	3,4,7,8,9,12	Sugary food		2,3,8	2		1,3	4	1,2,3,4,5,6	2	1	1		1	4		2	5	5	4	4	5	2	4	4	1	1	4	4	5	4	4	5	4	4	2	5	3	1
501	S095	1	2	44	2		1		1	1				2,3,4,7,9,10,11	1	Clinic	1,3,6	1,3	1,2,3,4,5,6	2	1	1,5		1	4		2	5	4	4	4	5	4	4	2	1	1	5	1	5	5	5	5	1	5	1	1	5	1
																																		1.43479	1.51574									1.44477	1.20708	1.12751
[truncated: 8 more columns]
